# Supplementary material for: Toward Simple, Predictive Understanding of Protein-Ligand Interactions: Electronic Structure Calculations on Torpedo Californica Acetylcholinesterase Join Forces with the Chemist’s Intuition
Source: Sci Rep. 2020 Jun 8;10:9218. doi: 10.1038/s41598-020-65984-0 (PMC7280257; doi:10.1038/s41598-020-65984-0)
Supplement: Supplementary file 2 — Supplementary information2. [file 41598_2020_65984_MOESM2_ESM.zip]

Archive with 43 entries (38 files):
- Geometries/
- Geometries/.DS_Store
- __MACOSX/
- __MACOSX/Geometries/
- __MACOSX/Geometries/._.DS_Store
- Geometries/1E66_HUX.xyz
- __MACOSX/Geometries/._1E66_HUX.xyz
- Geometries/1H22_E10.xyz
- __MACOSX/Geometries/._1H22_E10.xyz
- Geometries/1H23_E12.xyz
- __MACOSX/Geometries/._1H23_E12.xyz
- Geometries/1U65_CP0.xyz
- __MACOSX/Geometries/._1U65_CP0.xyz
- Geometries/1W6R_GNT.xyz
- __MACOSX/Geometries/._1W6R_GNT.xyz
- Geometries/3ZV7_NHG.xyz
- __MACOSX/Geometries/._3ZV7_NHG.xyz
- Geometries/5NAP_DZ7.xyz
- __MACOSX/Geometries/._5NAP_DZ7.xyz
- Geometries/5NAU_DZ0.xyz
- __MACOSX/Geometries/._5NAU_DZ0.xyz
- __MACOSX/._Geometries
- ORCA input_files/
- ORCA input_files/.DS_Store
- __MACOSX/ORCA input_files/
- __MACOSX/ORCA input_files/._.DS_Store
- ORCA input_files/1E66_HUX.inp
- __MACOSX/ORCA input_files/._1E66_HUX.inp
- ORCA input_files/1H22_E10.inp
- __MACOSX/ORCA input_files/._1H22_E10.inp
- ORCA input_files/1H23_E12.inp
- __MACOSX/ORCA input_files/._1H23_E12.inp
- ORCA input_files/1U65_CP0.inp
- __MACOSX/ORCA input_files/._1U65_CP0.inp
- ORCA input_files/1W6R_GNT.inp
- __MACOSX/ORCA input_files/._1W6R_GNT.inp
- ORCA input_files/3ZV7_NHG.inp
- __MACOSX/ORCA input_files/._3ZV7_NHG.inp
- ORCA input_files/5NAP_DZ7.inp
- __MACOSX/ORCA input_files/._5NAP_DZ7.inp
- ORCA input_files/5NAU_DZ0.inp
- __MACOSX/ORCA input_files/._5NAU_DZ0.inp
- __MACOSX/._ORCA input_files
