# Supplementary material for: Toward Simple, Predictive Understanding of Protein-Ligand Interactions: Electronic Structure Calculations on Torpedo Californica Acetylcholinesterase Join Forces with the Chemist’s Intuition
Source: Sci Rep. 2020 Jun 8;10:9218. doi: 10.1038/s41598-020-65984-0 (PMC7280257; doi:10.1038/s41598-020-65984-0)
Supplement: Supplementary file 2 — Supplementary information2. [file 41598_2020_65984_MOESM2_ESM.zip › Geometries/1E66_HUX.xyz]

179
1E66_HUX.pdb
N         -0.36800       74.39000       65.60800
C         -0.45500       73.17400       64.82600
C         -1.86000       72.59000       64.85800
O         -2.19300       71.74800       64.01200
C          0.54100       72.12500       65.35300
C          1.98500       72.55700       65.30000
C          2.75700       72.99600       66.34800
C          2.83700       72.57000       64.13700
N          4.04100       73.27300       65.90300
C          4.11500       73.01600       64.55500
C          2.64100       72.24600       62.78700
C          5.20000       73.14800       63.66700
C          3.73000       72.38200       61.89000
C          4.99200       72.82900       62.34700
N          1.90100       65.23900       60.20300
C          1.16400       65.09000       61.42900
C          1.03900       63.61800       61.80100
O         -0.01400       63.21800       62.29300
N          6.08800       67.52200       54.68100
C          6.94000       67.32500       55.86000
C          6.38500       66.22600       56.76400
O          5.18200       66.02400       56.81700
C          7.04600       68.64900       56.64100
C          8.00400       68.63800       57.83700
C          7.31300       68.29000       59.14600
O          6.06100       68.30100       59.18100
O          8.01600       68.01300       60.14800
N         10.88200       66.99300       70.26200
C          9.42100       67.11600       70.36200
C          8.77800       65.88000       71.03700
O          8.01500       66.00500       72.00900
C          8.88500       67.34400       68.93200
C          7.40700       67.04500       68.72900
C          6.45900       67.32100       69.71300
C          6.96800       66.56000       67.48800
C          5.08700       67.12800       69.46800
C          5.60500       66.35800       67.22000
C          4.65100       66.64100       68.20300
N          9.90800       77.67700       72.17800
C         10.23100       76.42000       72.86900
C         11.59800       76.54600       73.57400
O         12.46900       77.28100       73.12000
C         10.24500       75.24500       71.85500
C          8.88200       74.88500       71.26800
C          8.41200       75.19500       70.02100
C          7.81500       74.17900       71.93000
N          7.12300       74.72900       69.86600
C          6.73200       74.10500       71.02000
C          7.67200       73.60600       73.19900
C          5.51300       73.48000       71.34100
C          6.46000       72.98000       73.52400
C          5.39300       72.92300       72.58800
N         15.55500       71.82700       73.27300
C         14.93100       71.13500       72.14600
C         15.65100       71.36900       70.80900
O         15.47200       70.58700       69.85800
C         13.45100       71.53100       72.06400
C         12.66900       71.03600       73.28200
S         10.92400       71.50100       73.34100
C         10.26600       70.35000       72.07600
N         11.45900       69.25600       65.08000
C         10.70900       68.57500       64.03500
C          9.57800       69.53000       63.65000
O          8.74200       69.86800       64.48800
C         10.12200       67.27800       64.60100
C          9.46600       66.39400       63.58000
N         10.15800       65.83300       62.52400
C          8.19300       65.92700       63.49100
C          9.34200       65.05200       61.83700
N          8.14400       65.09100       62.40200
Cl         7.56000       70.99600       69.95900
C          6.37800       70.63500       68.84500
N          5.96000       69.58100       65.30900
C          5.56900       69.95000       66.66600
C          4.97500       69.19800       64.47000
N          1.88600       69.43000       66.46900
C          3.22800       69.51200       66.14600
C          6.67000       70.27700       67.43400
C          4.93400       70.63000       69.27400
C          4.24800       69.91200       67.04300
C          5.51900       68.78400       62.99700
C          3.62300       69.11000       64.75200
C          4.52700       67.88000       62.24600
C          4.28200       66.40500       62.99600
C          3.17100       68.55500       62.21700
C          3.30500       66.08900       63.84900
C          2.30300       67.18000       64.15000
C          3.27900       64.63600       64.46600
C          2.62100       68.60200       63.70900
C          4.39400       63.61900       64.13100
C          3.91300       70.30300       68.46100
H         -1.03278       75.07443       65.24740
H          0.57724       74.76805       65.54470
H         -0.21298       73.42650       63.81478
H         -2.53172       72.89354       65.58028
H          0.43515       71.23748       64.76478
H          0.30544       71.97095       66.38532
H          2.43035       73.10360       67.32101
H          4.78107       73.60124       66.46317
H          1.72226       71.91513       62.45314
H          6.12182       73.47392       63.99723
H          3.60080       72.15233       60.89221
H          5.77118       72.91713       61.67608
H          1.97516       66.22904       59.96906
H          1.41537       64.74775       59.45251
H          0.18606       65.50603       61.30472
H          1.68584       65.60133       62.21074
H          1.82475       62.96796       61.64268
H          6.48144       68.25963       54.09662
H          5.15010       67.78904       54.98007
H          7.91188       67.02069       55.53174
H          7.02857       65.65263       57.33154
H          6.07008       68.89639       57.00333
H          7.44611       69.36354       55.95235
H          8.44397       69.60883       57.93086
H          8.73967       67.88338       57.65196
H          8.95052       68.01591       60.07993
H         11.26336       67.82566       69.81295
H         11.11673       66.16984       69.70728
H          9.16034       67.94222       70.98994
H          8.98673       64.93699       70.67344
H          9.05138       68.36992       68.67765
H          9.41208       66.65288       68.30795
H          6.76755       67.67151       70.63331
H          7.66294       66.34687       66.75543
H          4.39654       67.33944       70.20528
H          5.30710       66.00106       66.29866
H          3.64639       66.49899       68.01429
H          9.00393       77.58747       71.71427
H         10.62777       77.87804       71.48380
H          9.48278       76.22105       73.60757
H         11.78105       76.00721       74.43495
H         10.89480       75.51073       71.04751
H         10.57421       74.38404       72.39839
H          8.94561       75.70463       69.29950
H          6.57273       74.82907       69.05579
H          8.44411       73.64352       73.88271
H          4.73681       73.44219       70.66193
H          6.34151       72.55454       74.45672
H          4.51214       72.45415       72.85124
H         16.53925       71.56543       73.32980
H         15.08264       71.56319       74.13768
H         15.01345       70.08381       72.32793
H         16.28434       72.17642       70.69958
H         13.02526       71.10336       71.18039
H         13.39055       72.59898       72.03803
H         13.14273       71.42842       74.15749
H         12.68233       69.96786       73.22040
H          9.21021       70.49351       71.97793
H         10.46264       69.34152       72.37465
H         10.74093       70.54289       71.13678
H         11.85205       70.12060       64.70800
H         12.21363       68.65192       65.40560
H         11.32093       68.32743       63.19289
H          9.51559       69.89182       62.68552
H         10.91425       66.72569       65.06165
H          9.35657       67.56602       65.29097
H         11.10746       65.98983       62.31621
H          7.41012       66.15712       64.12279
H          9.59566       64.50356       61.00041
H          1.23300       69.14308       65.79039
H          1.58352       69.65854       67.37758
H          7.62915       70.27270       67.05316
H          4.71521       70.89256       70.24776
H          5.67580       69.67425       62.42450
H          6.43046       68.23813       63.12417
H          4.94666       67.71958       61.27489
H          4.95952       65.65846       62.77537
H          2.49943       67.99687       61.59863
H          3.25361       69.54403       61.81712
H          1.38296       66.90202       63.67973
H          2.28929       67.23467       65.21851
H          2.35580       64.18995       64.15999
H          3.42520       64.81651       65.51048
H          1.78580       69.26997       63.67498
H          4.34260       63.36225       63.09353
H          4.26268       62.73772       64.72345
H          5.34848       64.05310       64.34414
H          2.93672       70.31907       68.79513
