# Supplementary material for: Toward Simple, Predictive Understanding of Protein-Ligand Interactions: Electronic Structure Calculations on Torpedo Californica Acetylcholinesterase Join Forces with the Chemist’s Intuition
Source: Sci Rep. 2020 Jun 8;10:9218. doi: 10.1038/s41598-020-65984-0 (PMC7280257; doi:10.1038/s41598-020-65984-0)
Supplement: Supplementary file 2 — Supplementary information2. [file 41598_2020_65984_MOESM2_ESM.zip › Geometries/1H22_E10.xyz]

294
1H22_E10.pdb
N         -7.24000       63.81300       66.64000
C         -6.81700       64.06000       68.03800
C         -6.39000       65.54700       68.07400
O         -5.77600       66.05600       67.08500
C         -5.61100       63.21300       68.35900
C         -4.99700       63.45600       69.71500
C         -5.51000       62.84600       70.87300
C         -3.87700       64.27900       69.83900
C         -4.90300       63.05600       72.11300
C         -3.26200       64.49900       71.11200
C         -3.77300       63.89600       72.22300
O         -3.17800       64.15400       73.46300
N         -0.19100       73.56300       65.51700
C         -0.37100       72.30200       64.78500
C         -1.79500       71.74300       64.88100
O         -2.16300       70.80400       64.14500
C          0.61900       71.22400       65.28700
C          2.07900       71.65400       65.18700
C          2.90700       71.99600       66.21700
C          2.83000       71.84600       63.98600
N          4.15200       72.39600       65.72600
C          4.12500       72.31700       64.36300
C          2.53700       71.67800       62.61800
C          5.12600       72.61900       63.42100
C          3.54600       71.98300       61.67500
C          4.82200       72.44900       62.09300
N          1.46900       66.48100       57.47200
C          2.02300       65.26400       58.03400
C          2.13000       64.89400       59.49300
O          3.15900       64.31000       59.92000
N          1.08500       65.17400       60.25400
C          1.11200       64.77900       61.65100
C          0.93500       63.27000       61.95300
O         -0.11300       62.85500       62.46400
N         -2.17300       60.71200       61.90400
C         -3.36100       60.79800       62.77300
C         -3.81100       62.24700       62.94700
O         -4.82000       62.50500       63.63900
C         -3.10700       60.20800       64.17500
C         -2.16500       61.04500       65.02700
C         -2.64800       62.07800       65.84000
C         -0.77100       60.85200       64.95100
C         -1.72400       62.93600       66.57600
C          0.12500       61.67000       65.66000
C         -0.35900       62.71400       66.47000
O          0.55100       63.53600       67.16900
N          0.99200       76.91100       57.16100
C          0.90100       76.36000       55.78300
C          0.30000       77.38700       54.80500
O         -0.06200       77.02900       53.67200
C          0.02900       75.07100       55.73500
C          0.57000       73.87000       56.54500
C          1.93500       73.75600       56.86500
C         -0.29700       72.86100       56.97600
C          2.41900       72.63900       57.61900
C          0.14700       71.76400       57.70500
C          1.52000       71.64900       58.02600
O          1.95800       70.51700       58.67600
N          6.03900       67.07900       54.75300
C          6.95700       66.88000       55.86500
C          6.42000       65.78600       56.79800
O          5.21700       65.59400       56.88600
C          7.16500       68.21400       56.65300
C          8.18600       68.12700       57.80600
C          7.53800       67.79100       59.16400
O          6.29400       67.67600       59.23500
O          8.26300       67.62000       60.16900
N         -5.40100       55.83800       70.81800
C         -4.08500       55.52400       71.33400
C         -4.05900       54.19600       72.08900
O         -2.98300       53.65400       72.29500
C         -3.58300       56.66300       72.23100
C         -3.37000       57.90500       71.48300
C         -4.21900       58.99400       71.41900
C         -2.26200       58.20800       70.61900
N         -3.69800       59.94100       70.56900
C         -2.50300       59.48300       70.06300
C         -1.10400       57.52700       70.26300
C         -1.60800       60.09700       69.15000
C         -0.20600       58.13400       69.34400
C         -0.47300       59.40600       68.80200
N          7.04500       55.26000       71.72100
C          7.09900       56.64100       71.32000
C          7.32800       56.60100       69.81700
O          7.91600       55.64700       69.29400
C          8.20500       57.25700       72.19800
C          7.57700       58.34600       72.96700
C          9.51600       57.44200       71.57900
C          7.59500       57.85400       74.28200
N          6.85100       57.62500       69.12900
C          6.98400       57.73000       67.69000
C          6.32100       56.52700       66.96900
O          6.87700       55.96600       66.01000
C          8.44000       57.85000       67.25200
C          8.65400       58.89700       66.15900
C          7.87700       58.87400       64.97800
C          9.66300       59.86400       66.27300
C          8.09000       59.74600       63.95300
C          9.89300       60.76300       65.21900
C          9.10800       60.70200       64.05800
N          8.99200       64.19700       70.31600
C          8.40400       62.97000       70.79100
C          8.84200       62.61000       72.19100
O          8.03600       62.05800       72.93700
C          8.69900       61.85000       69.78300
C          8.17500       62.16200       68.42000
C          8.94500       62.93000       67.53300
C          6.86100       61.80900       68.07500
C          8.40400       63.35500       66.29100
C          6.29800       62.21800       66.85800
C          7.05900       62.98500       65.96600
C          4.61100       59.53500       71.35300
N          3.76700       58.48300       71.61500
C          2.79000       58.43200       72.53500
C          2.54700       59.53500       73.34600
C          3.40200       60.73100       73.18200
C          4.40300       60.75400       72.23000
O          5.43100       59.46100       70.44100
C          2.00900       57.09900       72.64800
C          1.45400       59.52500       74.43400
C          0.72300       58.14500       74.59100
C          0.61700       57.33000       73.25700
N          0.42700       60.62300       74.09300
C         -0.35700       60.49200       72.79300
C          0.99100       68.36800       60.89900
N          2.37900       68.39000       60.97200
C          3.15400       68.31300       62.09000
C          2.56300       68.18800       63.35300
C          1.07600       68.12600       63.41000
C          0.28900       68.21100       62.24700
O          0.42300       68.56200       59.80600
C          4.67700       68.36300       61.86000
C          3.46300       68.10100       64.63200
C          4.98300       67.90900       64.30500
C          5.44400       68.76200       63.14800
N          3.14900       66.90300       65.51500
C          4.14500       66.54000       66.63500
C         -0.85400       61.86300       72.36900
C          0.28000       62.83300       72.02200
C          1.05200       62.41200       70.80100
C          1.79300       63.58300       70.15100
C          3.29700       63.27900       70.11700
C          4.12900       63.85500       68.95600
C          4.29400       65.39400       68.92500
C          3.38000       66.01700       67.83700
H         -8.05554       64.38670       66.42514
H         -7.47778       62.82770       66.52576
H         -7.59548       63.83079       68.73537
H         -6.60402       66.12531       68.90151
H         -4.86387       63.40683       67.61797
H         -5.95388       62.19945       68.36608
H         -6.34149       62.23839       70.80623
H         -3.48645       64.73578       69.00004
H         -5.28257       62.59443       72.95437
H         -2.43504       65.11157       71.18897
H         -2.42872       64.71416       73.51562
H         -0.85346       74.25593       65.16859
H          0.76070       73.90317       65.37936
H         -0.17787       72.53727       63.75921
H         -2.45702       72.14733       65.56164
H          0.48433       70.33935       64.70036
H          0.40764       71.05645       66.32245
H          2.64983       71.96364       67.21592
H          4.91926       72.68588       66.27054
H          1.61063       71.34130       62.31224
H          6.05513       72.95612       63.71779
H          3.35279       71.86540       60.66809
H          5.53728       72.66479       61.38107
H          1.53417       66.44610       56.45468
H          1.99255       67.28473       57.81886
H          3.02759       65.22591       57.66760
H          1.25341       64.57971       57.74351
H          0.30340       65.64154       59.88017
H          0.32507       65.30383       62.15119
H          2.09764       65.01919       61.99118
H          1.69395       62.60816       61.72720
H         -2.38945       61.11316       60.99152
H         -1.90470       59.73447       61.79066
H         -4.12207       60.22604       62.28461
H         -3.28412       63.01061       62.49499
H         -2.68216       59.23276       64.05960
H         -4.04966       60.18432       64.68070
H         -3.66505       62.23396       65.91948
H         -0.39933       60.09164       64.36045
H         -2.08303       63.70024       67.16935
H          1.14101       61.50463       65.58646
H          1.47250       63.38319       67.09510
H          1.56904       77.75205       57.15345
H          1.41216       76.21593       57.77804
H          1.90240       76.12406       55.48902
H          0.19801       78.37324       55.09126
H         -0.05486       74.76777       54.71230
H         -0.90562       75.33196       56.18588
H          2.59494       74.48546       56.55291
H         -1.30022       72.93329       56.74505
H          3.41999       72.56572       57.85916
H         -0.52038       71.03834       58.01002
H          2.86400       70.42419       58.89628
H          6.40264       67.80698       54.13801
H          5.12674       67.36120       55.11154
H          7.90435       66.57005       55.47595
H          7.07568       65.21238       57.35123
H          6.22217       68.50927       57.06384
H          7.55815       68.92126       55.95292
H          8.68496       69.06973       57.89080
H          8.86490       67.33386       57.57164
H          9.19283       67.71032       60.09675
H         -5.72424       55.07461       70.22374
H         -5.35570       56.69826       70.27184
H         -3.42927       55.41944       70.49496
H         -4.93575       53.76360       72.41970
H         -2.65694       56.36691       72.67782
H         -4.33121       56.85077       72.97250
H         -5.10999       59.08291       71.93208
H         -4.11338       60.80790       70.35644
H         -0.89972       56.59629       70.65932
H         -1.80311       61.03229       68.75990
H          0.65476       57.63513       69.06968
H          0.19315       59.82475       68.13423
H          6.32828       54.77656       71.17971
H          6.81770       55.20285       72.71371
H          6.23278       57.25202       71.46564
H          8.57870       56.55249       72.91138
H          6.57493       58.52252       72.63595
H          8.08159       59.28349       72.86021
H          9.43560       58.14558       70.77687
H          9.86596       56.50533       71.19811
H         10.20622       57.81053       72.30885
H          7.07632       56.91890       74.32008
H          7.11434       58.55519       74.93177
H          8.60806       57.71300       74.59622
H          6.38683       58.34494       69.61425
H          6.47547       58.62831       67.40834
H          5.40173       56.18666       67.29171
H          9.03013       58.12042       68.10260
H          8.73010       56.90294       66.84726
H          7.12397       58.17390       64.88946
H         10.23563       59.91494       67.13005
H          7.50460       59.70226       63.10423
H         10.64079       61.46974       65.29867
H          9.28041       61.36062       63.28242
H          8.66162       64.38851       69.37018
H         10.00800       64.10696       70.30955
H          7.34533       63.10842       70.86144
H          9.79849       62.82315       72.51461
H          9.75837       61.71279       69.72132
H          8.20949       60.96282       70.12679
H          9.91187       63.18782       67.78542
H          6.30035       61.23922       68.72772
H          8.96811       63.91877       65.63604
H          5.32858       61.95564       66.62049
H          6.64756       63.28546       65.06853
H          1.52949       59.33296       73.08378
H          3.24945       61.55530       73.78389
H          5.00000       61.58825       72.11761
H          2.55670       56.42366       73.27157
H          1.88962       56.68807       71.66729
H          1.93449       59.70725       75.37251
H          1.26232       57.55675       75.30374
H         -0.27709       58.35637       74.90729
H          0.16086       56.38346       73.45924
H          0.02542       57.88662       72.56050
H         -0.25113       60.65073       74.85442
H          0.27788       60.09017       72.03119
H         -1.19043       59.83733       72.94034
H          0.61151       68.01802       64.32521
H         -0.29584       67.31644       62.19580
H         -0.25475       69.12481       62.36606
H          4.88793       69.08114       61.09535
H          5.00087       67.38505       61.57083
H          3.25678       69.03237       65.11668
H          5.55472       68.16956       65.17111
H          5.12652       66.88542       64.02827
H          5.25507       69.79176       63.36891
H          6.49225       68.61157       62.99489
H          3.07151       66.08967       64.90435
H          4.69990       67.41071       66.91579
H          4.81961       65.78710       66.28437
H         -1.47858       61.74742       71.50793
H         -1.38722       62.27930       73.19802
H         -0.14003       63.80095       71.84436
H          0.96096       62.84212       72.84730
H          1.76629       61.66768       71.08503
H          0.35285       62.02968       70.08691
H          1.43433       63.72233       69.15258
H          1.62123       64.47374       70.71844
H          3.71752       63.65529       71.02610
H          3.35059       62.21895       69.98166
H          5.10672       63.42377       69.01081
H          3.58566       63.60933       68.06756
H          4.02829       65.79589       69.88040
H          5.31277       65.62816       68.69655
H          2.69250       65.26857       67.50219
H          2.88221       66.85263       68.28290
