# Supplementary material for: Toward Simple, Predictive Understanding of Protein-Ligand Interactions: Electronic Structure Calculations on Torpedo Californica Acetylcholinesterase Join Forces with the Chemist’s Intuition
Source: Sci Rep. 2020 Jun 8;10:9218. doi: 10.1038/s41598-020-65984-0 (PMC7280257; doi:10.1038/s41598-020-65984-0)
Supplement: Supplementary file 2 — Supplementary information2. [file 41598_2020_65984_MOESM2_ESM.zip › Geometries/1H23_E12.xyz]

271
1H23_E12.pdb
N         -0.08400       73.76100       65.69700
C         -0.27400       72.52000       64.93400
C         -1.70100       72.00300       65.06800
O         -2.09600       71.05400       64.39200
C          0.69800       71.42000       65.41800
C          2.16900       71.87000       65.34200
C          2.98700       72.18600       66.38200
C          2.93200       72.09400       64.15100
N          4.23400       72.59300       65.92000
C          4.22100       72.55000       64.55200
C          2.65100       71.96500       62.78100
C          5.23100       72.87100       63.62300
C          3.65200       72.29400       61.85500
C          4.92400       72.73700       62.28300
N          1.35800       66.65100       57.61300
C          1.82300       65.40200       58.15500
C          2.02800       65.11100       59.61800
O          3.11600       64.64900       60.00500
N          1.00000       65.31900       60.43000
C          1.15000       64.98000       61.83200
C          0.99100       63.47400       62.10200
O         -0.07500       63.05500       62.57700
N         -2.17300       60.91700       62.12500
C         -3.32100       61.03900       63.03400
C         -3.79000       62.49300       63.19000
O         -4.81000       62.73600       63.86000
C         -3.02400       60.46500       64.44000
C         -2.05000       61.29400       65.26600
C         -2.49800       62.36300       66.02700
C         -0.66600       61.06500       65.19200
C         -1.58700       63.23200       66.71200
C          0.24300       61.89800       65.86800
C         -0.24200       62.99300       66.63100
O          0.62000       63.84600       67.29900
N          1.12800       77.11700       57.38400
C          0.99600       76.59300       55.99900
C          0.39500       77.62700       55.01100
O         -0.00300       77.27100       53.89000
C          0.11000       75.31600       55.94300
C          0.60400       74.11100       56.72500
C          1.96300       73.97800       57.07600
C         -0.29700       73.09100       57.11500
C          2.41200       72.86000       57.80600
C          0.13100       71.97000       57.83900
C          1.48200       71.85700       58.17600
O          1.93500       70.73100       58.81300
N          5.99600       67.22800       54.92400
C          6.89700       67.01800       56.04100
C          6.34700       65.94000       56.96200
O          5.14200       65.78300       57.06800
C          7.10400       68.34000       56.81400
C          8.13900       68.26600       57.92500
C          7.51700       67.92500       59.28100
O          6.27500       67.81500       59.35300
O          8.25100       67.76700       60.28700
N          7.03200       55.31800       71.93200
C          7.13400       56.71200       71.53900
C          7.33600       56.71600       70.01900
O          7.92900       55.76500       69.45200
C          8.26800       57.34800       72.40700
C          7.67900       58.55800       73.02900
C          9.60000       57.50900       71.79000
C          6.92100       58.10800       74.15200
N          6.76900       57.71800       69.35200
C          6.89000       57.84100       67.88900
C          6.22100       56.67300       67.13500
O          6.74900       56.13700       66.15100
C          8.35600       57.93700       67.45900
C          8.59300       58.93900       66.35700
C          7.82300       58.92800       65.21300
C          9.60200       59.88900       66.45800
C          8.05400       59.83800       64.17800
C          9.84000       60.80800       65.41600
C          9.06200       60.77800       64.27500
N         10.70300       66.47100       70.18800
C          9.27900       66.69600       70.29800
C          8.63200       65.45600       70.95300
O          7.78900       65.56100       71.86700
C          8.71300       66.89600       68.89100
C          7.65000       67.97300       68.78700
C          6.78100       68.22300       69.84100
C          7.54900       68.74600       67.62800
C          5.82200       69.23700       69.75400
C          6.60400       69.75900       67.52100
C          5.73400       70.01800       68.57400
N          9.07600       64.27800       70.52300
C          8.47700       63.06300       71.02500
C          8.88500       62.67400       72.40600
O          8.08500       62.04700       73.12200
C          8.71500       61.92000       70.03100
C          8.24000       62.26500       68.63300
C          9.05500       63.02300       67.78000
C          6.95000       61.94200       68.21800
C          8.58500       63.45800       66.52200
C          6.47100       62.36700       66.97600
C          7.28000       63.11800       66.12900
C          4.52200       59.60200       71.66600
N          3.70000       58.51100       71.89700
O          5.33100       59.60400       70.71700
C          2.50500       59.42100       73.74200
C          3.34500       60.64500       73.59700
C          0.63300       57.19300       73.60900
N          0.42800       60.37600       74.76500
C         -0.41300       60.53500       73.48900
C          4.30400       60.75800       72.61600
C          2.00500       57.03600       72.92800
C          1.47700       59.29700       74.88700
C          0.78400       57.91100       74.98900
C         -0.70100       62.04500       73.39500
C          1.08300       68.62200       60.98100
C          2.75100       58.37500       72.87100
N          2.47300       68.59400       61.02200
C          3.25800       68.56000       62.13700
C          2.65100       68.52700       63.39200
C          1.16800       68.53100       63.45600
C          0.39900       68.56700       62.33200
O          0.49400       68.77200       59.90200
C          4.78700       68.55400       61.92600
C          3.50800       68.53000       64.65500
C          5.00700       68.25000       64.41800
C          5.52000       69.02200       63.19700
N          3.03800       67.59700       65.75400
C          3.19000       66.13100       65.57600
C         -0.46500       62.55600       71.99400
C          1.02600       62.58600       71.68900
C          1.29700       62.49800       70.20800
C          2.78100       62.58200       69.92900
C          3.34500       63.97200       70.13600
C          4.60200       64.24200       69.32600
C          4.80800       65.73400       69.13100
C          3.95500       66.33400       68.01700
C          4.18200       65.66500       66.64800
H         -0.73506       74.47027       65.36017
H          0.87290       74.09228       65.57456
H         -0.07519       72.74991       63.90808
H         -2.34534       72.45530       65.73529
H          0.57060       70.55293       64.80411
H          0.47139       71.20833       66.44208
H          2.71902       72.13123       67.37709
H          4.99580       72.86544       66.48096
H          1.72674       71.63483       62.46201
H          6.16177       73.19296       63.93126
H          3.45648       72.21124       60.84508
H          5.64105       72.96598       61.57700
H          1.30773       66.58284       56.59652
H          2.00474       67.39593       57.87224
H          2.77374       65.22956       57.69537
H          0.97492       64.78097       57.95507
H          0.15599       65.69426       60.08930
H          0.40720       65.50803       62.39266
H          2.14087       65.25690       62.12593
H          1.76152       62.82084       61.89056
H         -2.41696       61.30759       61.21488
H         -1.92726       59.93286       62.01783
H         -4.09965       60.46439       62.57746
H         -3.26448       63.26086       62.74363
H         -2.61160       59.48488       64.32086
H         -3.95238       60.46565       64.97198
H         -3.51241       62.53724       66.10203
H         -0.31104       60.27342       64.63304
H         -1.94201       64.03041       67.26112
H          1.25691       61.71461       65.80995
H          1.54516       63.70310       67.25866
H          1.71439       77.95157       57.37732
H          1.55545       76.40586       57.97727
H          1.99783       76.36464       55.70051
H          0.32541       78.61878       55.28767
H          0.02493       75.02458       54.91697
H         -0.81418       75.59315       56.40558
H          2.63634       74.70784       56.79499
H         -1.29343       73.17503       56.85988
H          3.40630       72.77251       58.06816
H         -0.54163       71.23909       58.11894
H          2.84081       70.65342       59.03983
H          6.37437       67.95223       54.31349
H          5.08351       67.52054       55.27356
H          7.84490       66.69259       55.66619
H          6.99398       65.34063       57.49791
H          6.16786       68.62341       57.24786
H          7.46974       69.05282       56.10476
H          8.62986       69.21374       58.00084
H          8.82808       67.48587       57.67707
H          9.18046       67.85482       60.20724
H          6.29948       54.86372       71.38662
H          6.80247       55.26038       72.92417
H          6.27005       57.31659       71.72056
H          8.56702       56.64573       73.15687
H          7.04257       59.06016       72.33065
H          8.43946       59.24916       73.32716
H          9.53516       58.20178       70.97713
H          9.94106       56.56252       71.42564
H         10.28890       57.87935       72.52018
H          6.17042       57.41999       73.82310
H          6.45377       58.94591       74.62582
H          7.57070       57.62083       74.84875
H          6.25521       58.39483       69.84916
H          6.37719       58.74359       67.62965
H          5.30476       56.32740       67.46071
H          8.94054       58.22262       68.30849
H          8.63695       56.97713       67.07871
H          7.06320       58.23589       65.11967
H         10.18573       59.92223       67.30840
H          7.46481       59.80760       63.33126
H         10.59652       61.50418       65.50570
H          9.23090       61.44684       63.50744
H         11.14326       67.28356       69.75636
H         10.87345       65.64621       69.61262
H          9.07443       67.56016       70.89489
H          9.52054       67.15976       68.24046
H          8.24032       65.97518       68.61978
H          6.84375       67.65331       70.69922
H          8.18689       68.56167       66.83798
H          5.18227       69.41574       70.54383
H          6.54776       70.32087       66.65719
H          5.03187       70.77046       68.49758
H          9.80843       64.23447       69.86658
H          7.43041       63.26799       71.11176
H          9.82080       62.92251       72.76313
H          9.76306       61.70736       69.99564
H          8.15540       61.07214       70.36697
H         10.01303       63.26655       68.07646
H          6.34096       61.38226       68.83508
H          9.19060       64.01698       65.90086
H          5.51149       62.12239       66.68525
H          6.92108       63.42539       65.21155
H          1.47718       59.63897       73.53958
H          3.20303       61.43025       74.25140
H          0.20292       56.22513       73.76116
H          0.00061       57.78371       72.97968
H         -0.23182       60.22389       75.52782
H          0.13457       60.20143       72.63238
H         -1.31050       59.95331       73.52105
H          4.86606       61.61924       72.53015
H          2.59134       56.33284       73.48177
H          1.84956       56.69127       71.92705
H          2.04256       59.41307       75.78787
H          1.36578       57.28698       75.63478
H         -0.20208       58.07668       75.36993
H         -1.72070       62.22398       73.66535
H         -0.04012       62.55962       74.06081
H          2.71103       67.78551       64.16108
H          0.70616       68.50578       64.37855
H         -0.63074       68.55699       62.39946
H          5.03160       69.21193       61.11841
H          5.09680       67.55473       61.70155
H          3.38147       69.54169       64.97961
H          5.56098       68.55236       65.28205
H          5.13573       67.20282       64.23986
H          5.34537       70.06779       63.34100
H          6.56810       68.83915       63.08316
H          2.04403       67.77843       65.89365
H          3.57117       65.91435       64.59995
H          2.25003       65.62908       65.67310
H         -0.95568       61.91104       71.29531
H         -0.85759       63.54813       71.91372
H          1.43754       63.50031       72.06260
H          1.47891       61.73909       72.16072
H          0.92228       61.56684       69.83730
H          0.80894       63.31582       69.72029
H          3.28982       61.90661       70.58463
H          2.92782       62.32733       68.90017
H          2.59971       64.68568       69.85297
H          3.61229       64.05299       71.16891
H          5.44631       63.83593       69.84285
H          4.49652       63.78201       68.36570
H          4.56431       66.23058       70.04693
H          5.83078       65.87274       68.84893
H          2.92416       66.22408       68.28193
H          4.23881       67.36099       67.91877
H          5.17318       65.89525       66.31718
H          4.03645       64.61321       66.78012
