# Supplementary material for: Toward Simple, Predictive Understanding of Protein-Ligand Interactions: Electronic Structure Calculations on Torpedo Californica Acetylcholinesterase Join Forces with the Chemist’s Intuition
Source: Sci Rep. 2020 Jun 8;10:9218. doi: 10.1038/s41598-020-65984-0 (PMC7280257; doi:10.1038/s41598-020-65984-0)
Supplement: Supplementary file 2 — Supplementary information2. [file 41598_2020_65984_MOESM2_ESM.zip › Geometries/1U65_CP0.xyz]

281
1U65_CP0.pdb
N        -17.15600      104.40400       46.78800
C        -17.43700      105.80500       47.00900
C        -18.94600      105.85700       47.25500
O        -19.71400      105.25900       46.51100
C        -17.10200      106.62000       45.76100
C        -17.75100      107.97300       45.79800
C        -17.23500      108.98800       46.60300
C        -18.95600      108.20200       45.13200
C        -17.90700      110.19100       46.75600
C        -19.63700      109.39800       45.28000
C        -19.11000      110.38600       46.09800
N        -24.66900      113.43700       47.89300
C        -24.94400      114.75700       47.34200
C        -26.35600      115.18200       47.69200
O        -26.65800      116.37300       47.74600
C        -24.82300      114.72400       45.82600
C        -23.41000      114.70400       45.29800
C        -22.85300      116.09600       45.12900
O        -23.48000      116.95900       44.50000
N        -21.66600      116.32700       45.68300
N        -17.14600      102.01900       39.64400
C        -16.58500      102.56800       40.88500
C        -17.53800      102.31800       42.05300
O        -17.19900      102.56300       43.20700
C        -16.33000      104.08000       40.75000
C        -17.59000      104.90800       40.73000
C        -18.22400      105.28400       41.91200
C        -18.17800      105.26800       39.52900
C        -19.41900      105.99900       41.89500
C        -19.37100      105.98100       39.49400
C        -19.98800      106.34200       40.68000
O        -21.18000      107.03400       40.62900
N        -11.05200      110.24500       42.80100
C        -11.40400      111.08900       41.67100
C        -10.25600      111.94500       41.17400
O        -10.26500      112.40600       40.03000
C        -12.58300      111.98000       42.02800
C        -13.80000      111.21100       42.36500
C        -14.26700      110.92600       43.61300
C        -14.69900      110.58400       41.44400
N        -15.40800      110.15700       43.52800
C        -15.69400      109.93300       42.20800
C        -14.76200      110.50800       40.04500
C        -16.73900      109.21400       41.62200
C        -15.80600      109.79000       39.46100
C        -16.77800      109.15400       40.25200
N         -8.40500      111.29700       37.40400
C         -8.96900      111.56000       36.07400
C         -8.13000      112.62200       35.36100
O         -7.67300      113.57500       35.97700
C        -10.41100      112.04000       36.20400
C        -11.38500      110.95900       36.67100
C        -12.67400      111.59400       37.12200
C        -11.62900      109.95300       35.53600
N         -9.14500      114.81600       33.18700
C         -9.90200      116.01800       32.86600
C        -10.95300      116.39900       33.88100
O        -11.25800      115.64200       34.79400
C        -10.65100      115.82400       31.55100
C         -9.78900      115.44700       30.39600
C         -8.84000      116.32900       29.89900
C         -9.96100      114.21800       29.76600
C         -8.06400      115.99500       28.77400
C         -9.19500      113.87200       28.64600
C         -8.24300      114.76600       28.14800
N        -11.46800      117.59800       33.71400
C        -12.56500      118.03300       34.52200
C        -13.70600      117.45400       33.71300
O        -13.74900      117.66200       32.50600
C        -12.70700      119.54900       34.60200
C        -11.76800      120.16100       35.60700
O        -11.80000      121.39900       35.75800
O        -10.99800      119.40900       36.24600
N        -14.62900      116.71900       34.31800
C        -15.65700      116.09700       33.50300
C        -16.77600      115.38600       34.23500
O        -16.73300      115.17400       35.44400
C        -14.99800      115.06400       32.59600
O        -14.57100      113.92700       33.32600
N        -29.29900      112.49600       34.46400
C        -28.76800      112.15900       35.78100
C        -27.35800      112.71800       36.03600
O        -27.05400      113.20800       37.12900
C        -28.77500      110.63800       35.94500
C        -29.01100      110.16000       37.35200
C        -28.90200      111.02300       38.43900
C        -29.35500      108.82500       37.58600
C        -29.13100      110.56600       39.73800
C        -29.58500      108.35700       38.88100
C        -29.47200      109.22800       39.95800
N        -25.68300      116.15100       38.57100
C        -24.53000      116.00600       39.45100
C        -23.27100      116.78400       39.07800
O        -22.46400      117.08100       39.94800
C        -24.14300      114.53100       39.53000
C        -24.97700      113.73100       40.52500
C        -26.33300      113.52700       40.30200
C        -24.41400      113.20100       41.68100
C        -27.11200      112.81200       41.21600
C        -25.17700      112.49300       42.59400
C        -26.52600      112.29900       42.35700
O        -27.28100      111.57700       43.25400
N        -17.18800      113.19800       39.69200
N        -14.79200      114.66500       41.91300
O        -22.39300      109.69200       38.46900
O        -22.34000      110.74200       40.48300
O        -13.14700      115.66700       43.33500
O        -10.63400      116.61700       39.75800
O        -10.25300      116.59400       37.53600
O        -12.07500      114.31600       37.60600
C        -18.45700      112.58800       39.98200
C        -21.05100      111.35500       40.40300
C        -14.52500      114.55600       39.47700
C        -16.85800      113.63100       42.14700
C        -19.01400      112.46700       41.40100
C        -18.15400      113.01900       42.48800
C        -22.99900      109.99000       39.42600
C        -15.26800      114.28700       40.59600
C        -20.35100      111.82100       41.54000
C        -19.17500      112.09700       38.74600
C        -20.41900      111.51300       39.01300
C        -16.51100      113.65500       40.73900
C        -12.71500      115.64600       40.87500
C        -13.22200      115.25000       39.60600
C        -13.48300      115.37200       42.15500
C        -11.34700      116.37100       41.03700
C        -15.76200      114.28100       42.98300
C        -11.00600      116.29600       38.46400
C        -13.34800      116.19000       37.23300
C        -12.40800      115.55600       38.26900
C        -18.66600      112.93400       43.95500
C        -19.44900      114.18500       44.54600
C        -13.88500      117.49500       37.55200
N        -24.30800      109.67500       39.65800
N        -25.91800      105.82700       38.98500
C        -24.44300      107.39400       40.29800
C        -25.71200      109.80600       39.12600
C        -25.76800      107.25300       39.57600
C        -24.24600      108.83200       40.84100
C        -27.08200      105.73000       37.90900
C        -26.85900      104.45700       37.14800
C        -26.20500      104.80900       40.04800
C        -26.33500      103.35200       39.52800
C        -27.04900      103.23000       38.09400
C        -25.91800      108.36500       38.44500
H        -16.15852      104.28059       46.61418
H        -17.68515      104.07432       45.98071
H        -16.86391      106.20671       47.81838
H        -19.31857      106.39803       48.05093
H        -16.04096      106.74468       45.70142
H        -17.47178      106.09314       44.90626
H        -16.33852      108.84136       47.09274
H        -19.34535      107.46820       44.51966
H        -17.51443      110.93431       47.35467
H        -20.52953      109.55312       44.78567
H        -19.61933      111.27554       46.21767
H        -23.71733      113.15971       47.65252
H        -25.32812      112.76238       47.50461
H        -24.23752      115.44661       47.75457
H        -27.07162      114.46447       47.88707
H        -25.32158      113.84571       45.47255
H        -25.26102      115.63373       45.47184
H        -22.79158      114.16495       45.98494
H        -23.42143      114.23245       44.33758
H        -21.25161      117.21672       45.60602
H        -21.20183      115.60826       46.17002
H        -16.50077      102.19245       38.87329
H        -18.03995      102.46885       39.44681
H        -15.65388      102.07499       41.07173
H        -18.47966      101.93792       41.86905
H        -15.73080      104.39673       41.57798
H        -15.84117      104.23191       39.81039
H        -17.80015      105.02788       42.81742
H        -17.72163      105.00177       38.64251
H        -19.87613      106.27063       42.77946
H        -19.79442      106.23980       38.58914
H        -21.55519      107.26046       39.80080
H        -10.26070      109.65259       42.54942
H        -11.84946      109.65963       43.04959
H        -11.66497      110.42473       40.87379
H         -9.45915      112.14400       41.79886
H        -12.79871      112.61284       41.19261
H        -12.30903      112.54584       42.89383
H        -13.83012      111.24011       44.49362
H        -15.93176      109.82332       44.29192
H        -14.05087      110.97352       39.45968
H        -17.45516      108.74532       42.19860
H        -15.86534      109.72497       38.43276
H        -17.53854      108.62982       39.79173
H         -7.44140      110.97677       37.30743
H         -8.95708      110.57779       37.87127
H         -8.95504      110.65580       35.50205
H         -7.94750      112.53351       34.34913
H        -10.73513      112.39503       35.24807
H        -10.41663      112.80610       36.95097
H        -10.96453      110.43071       37.50107
H        -13.11280      112.12889       36.30576
H        -12.47573      112.27095       37.92657
H        -13.34926      110.83332       37.45409
H        -12.05027      110.46088       34.69368
H        -12.30603      109.19502       35.87065
H        -10.70066      109.50239       35.25309
H         -8.46260      114.63709       32.45031
H         -9.78183      114.02263       33.26052
H         -9.16426      116.79227       32.83201
H        -11.37741      115.05105       31.69159
H        -11.08686      116.77046       31.30784
H         -8.70167      117.24163       30.36050
H        -10.66199      113.55320       30.12888
H         -7.36287      116.66107       28.41374
H         -9.33333      112.95735       28.18851
H         -7.67713      114.51603       27.32197
H        -11.09612      118.19930       33.02888
H        -12.48692      117.73213       35.54586
H        -13.71215      119.78568       34.88227
H        -12.46312      119.95074       33.64074
H        -11.01375      118.48444       36.09463
H        -14.61752      116.59813       35.29498
H        -16.11492      116.91678       32.98999
H        -17.60061      115.06968       33.70116
H        -15.70243      114.75492       31.85226
H        -14.13886      115.51422       32.14424
H        -15.33764      113.50436       33.74378
H        -30.23190      112.09660       34.36116
H        -28.68542      112.11681       33.74280
H        -29.40189      112.62126       36.50860
H        -26.65425      112.68331       35.28197
H        -27.82704      110.26306       35.61990
H        -29.59376      110.27405       35.36012
H        -28.64917      112.01127       38.28275
H        -29.44022      108.17534       36.78869
H        -29.04863      111.21554       40.53571
H        -29.83777      107.36880       39.03781
H        -29.63939      108.88802       40.91791
H        -25.94599      117.13489       38.51451
H        -26.46443      115.61098       38.94268
H        -24.86467      116.42150       40.37850
H        -23.10153      117.05789       38.09755
H        -23.11552      114.46647       39.82157
H        -24.32014      114.10895       38.56284
H        -26.77134      113.90885       39.44931
H        -23.40729      113.33819       41.86192
H        -28.11860      112.66820       41.03962
H        -24.74100      112.11148       43.44803
H        -28.19501      111.44369       43.09655
H        -11.58022      114.50641       36.79370
H        -14.87188      114.27598       38.54626
H        -20.77022      111.71279       42.47679
H        -18.78486      112.18407       37.79456
H        -20.95693      111.15856       38.20676
H        -10.96848      116.65594       41.95382
H        -15.70541      114.41793       44.00431
H        -12.80539      116.27877       36.31507
H        -14.19720      115.54040       37.19082
H        -17.81378      112.76770       44.58028
H        -19.39146      112.14763       43.93966
H        -18.79019      115.02659       44.59681
H        -19.80559      113.95142       45.52742
H        -20.27823      114.41897       43.91154
H        -13.08629      118.20452       37.61153
H        -14.39395      117.45116       38.49219
H        -14.57191      117.79446       36.78821
H        -23.64946      107.16713       39.61703
H        -24.43698      106.71706       41.12662
H        -26.41669      109.97262       39.91375
H        -25.85654      110.63233       38.46178
H        -26.55596      107.40111       40.28458
H        -25.02450      109.08710       41.52931
H        -23.32569      108.94453       41.37510
H        -28.03415      105.70639       38.39661
H        -27.07341      106.57659       37.25470
H        -25.86450      104.44959       36.75327
H        -27.56708      104.39705       36.34805
H        -27.12401      105.07598       40.52658
H        -25.36711      104.82030       40.71337
H        -25.35325      102.93342       39.45151
H        -26.95348      102.82845       40.22677
H        -26.65334      102.36726       37.60000
H        -28.09895      103.16751       38.29048
H        -25.17758      108.21329       37.68760
H        -26.88643      108.30474       37.99399
