# Supplementary material for: Toward Simple, Predictive Understanding of Protein-Ligand Interactions: Electronic Structure Calculations on Torpedo Californica Acetylcholinesterase Join Forces with the Chemist’s Intuition
Source: Sci Rep. 2020 Jun 8;10:9218. doi: 10.1038/s41598-020-65984-0 (PMC7280257; doi:10.1038/s41598-020-65984-0)
Supplement: Supplementary file 2 — Supplementary information2. [file 41598_2020_65984_MOESM2_ESM.zip › Geometries/1W6R_GNT.xyz]

188
1W6R_GNT.pdb
N          1.64500       65.15700       60.33900
C          0.82300       65.02900       61.53700
C          0.75500       63.54600       61.98100
O         -0.24700       63.10200       62.54800
N         -2.19300       60.95000       61.91800
C         -3.38600       61.02100       62.78100
C         -3.90400       62.43700       62.96200
O         -4.94800       62.62300       63.61200
C         -3.12600       60.44000       64.19000
C         -2.19600       61.25900       65.08500
C         -2.68700       62.28600       65.90000
C         -0.83800       60.96000       65.15100
C         -1.83500       63.00000       66.76800
C          0.01000       61.62600       66.01800
C         -0.49500       62.64400       66.83000
O          0.33800       63.22600       67.75100
N          6.15600       67.30100       54.58100
C          7.04200       67.09000       55.69300
C          6.57300       65.97700       56.63400
O          5.39800       65.85300       56.87900
C          7.18700       68.43800       56.47600
C          8.21000       68.38300       57.64500
C          7.58300       68.00300       58.97900
O          6.30300       67.95000       59.07600
O          8.37600       67.75400       59.95500
N          7.51200       65.18800       57.15400
C          7.22100       64.11000       58.13900
C          6.18200       63.14400       57.54100
O          6.45900       62.59300       56.50200
C          6.78400       64.73900       59.47400
O          6.65900       63.78200       60.54400
N          6.81000       57.82500       69.26300
C          6.96900       57.86000       67.80300
C          6.25700       56.68900       67.10800
O          6.76200       56.11800       66.13300
C          8.46400       57.91000       67.37700
C          8.73500       58.89700       66.24800
C          8.01900       58.81500       65.02800
C          9.68400       59.91700       66.39300
C          8.24900       59.70200       64.01300
C          9.92700       60.81500       65.38700
C          9.20400       60.71700       64.17400
N          2.15000       55.61600       65.93700
C          0.79300       56.12500       65.72800
C         -0.10700       54.98600       65.32500
O          0.30700       54.06000       64.67300
C          0.87700       57.24300       64.66800
C          2.07100       58.14900       64.89000
C          2.16700       58.90200       66.06000
C          3.15700       58.13200       64.01100
C          3.32600       59.62900       66.36000
C          4.31000       58.84000       64.29000
C          4.40500       59.60200       65.47100
N          9.32800       64.45000       70.36200
C          8.67300       63.23800       70.86700
C          9.11000       62.84300       72.26300
O          8.31700       62.26200       72.99300
C          8.85800       62.08300       69.88100
C          8.44700       62.44900       68.48700
C          9.33400       63.16300       67.66700
C          7.12700       62.24400       68.06700
C          8.93000       63.70100       66.42000
C          6.69400       62.76600       66.83800
C          7.58900       63.50000       66.00400
N         11.80000       68.86900       64.87700
C         11.03800       68.24100       63.82000
C          9.94500       69.23900       63.45500
O          9.21700       69.70200       64.31700
C         10.40700       66.97000       64.36800
C          9.84000       66.05800       63.32300
N         10.60400       65.53800       62.29700
C          8.60200       65.51400       63.19000
C          9.85800       64.70500       61.58300
N          8.64300       64.66900       62.10200
C          2.65000       67.66100       63.43200
C          2.79900       68.17200       62.19800
C          4.19300       68.40800       61.58500
C          5.36900       68.45900       62.73400
C          5.15300       67.22700       63.66400
C          3.84600       67.35100       64.43000
O          5.19000       65.99100       62.95800
C          4.58900       63.76600       63.91100
C          3.82700       63.10500       64.91200
C          3.07600       63.84700       65.82100
C          2.22900       65.96500       66.81000
N          1.99400       67.22000       67.06700
C          2.45300       68.43100       66.33700
C          3.80900       68.42400       65.59900
C          4.51900       65.18500       63.87600
C          3.75200       65.92400       64.78500
C          3.02900       65.28800       65.78000
C          5.82400       61.78500       63.30600
O          5.48700       63.13300       63.00600
O          4.31800       67.24900       60.69000
C          1.21200       67.43100       68.27100
H          1.68295       66.13614       60.05572
H          1.23849       64.60092       59.58672
H         -0.16536       65.38115       61.32718
H          1.25762       65.61012       62.32333
H          1.55714       62.92232       61.80038
H         -2.41168       61.34318       61.00258
H         -1.90845       59.97639       61.81069
H         -4.11955       60.43484       62.26794
H         -3.39584       63.23545       62.55058
H         -2.69468       59.46815       64.07011
H         -4.07562       60.43630       64.68306
H         -3.69036       62.52487       65.86500
H         -0.45438       60.22354       64.53823
H         -2.20105       63.77255       67.34610
H          1.00923       61.37219       66.06439
H          1.24153       62.98036       67.78666
H          6.52046       68.05088       53.99342
H          5.23170       67.55877       54.92687
H          7.98654       66.77043       55.30490
H          6.23018       68.69816       56.87813
H          7.55193       69.16323       55.77903
H          8.66267       69.34733       57.74534
H          8.92475       67.62406       57.40409
H          9.30318       67.80712       59.83058
H          8.44555       65.32459       56.87280
H          8.09604       63.53085       58.34828
H          5.27962       62.97292       58.01160
H          5.83572       65.21356       59.33097
H          7.54541       65.43438       59.75965
H          5.97434       63.13282       60.31882
H          5.81755       57.79285       69.49625
H          7.22816       58.66126       69.67070
H          6.50041       58.76648       67.48111
H          5.34028       56.37267       67.46097
H          9.04987       58.19522       68.22571
H          8.72426       56.93657       67.01700
H          7.31214       58.07348       64.90339
H         10.21158       59.99381       67.27662
H          7.72080       59.62488       63.12978
H         10.63235       61.55775       65.51281
H          9.37872       61.38959       63.41104
H          2.76296       56.38418       66.21012
H          2.49331       55.19806       65.07221
H          0.37168       56.54111       66.61920
H         -1.09797       54.99856       65.61281
H          0.95880       56.79516       63.69968
H         -0.00830       57.83885       64.74608
H          1.37052       58.92390       66.71587
H          3.09686       57.58202       63.13984
H          3.38318       60.18036       67.23049
H          5.10396       58.81057       63.63137
H          5.26358       60.13574       65.67831
H          8.98721       64.65437       69.42259
H         10.33714       64.30433       70.33339
H          7.63142       63.46886       70.94896
H         10.06293       63.06066       72.59402
H          9.89019       61.80122       69.87190
H          8.23356       61.27617       70.20350
H         10.30752       63.30006       67.98084
H          6.47320       61.70971       68.66039
H          9.59434       64.22557       65.82966
H          5.71880       62.61738       66.53481
H          7.26247       63.88264       65.10290
H         12.22993       69.72408       64.52430
H         12.52745       68.22990       65.19757
H         11.64027       67.98887       62.97230
H          9.82018       69.52493       62.47129
H         11.15603       66.43194       64.91054
H          9.58620       67.27756       64.98168
H         11.54939       65.75095       62.12340
H          7.78393       65.69899       63.79130
H         10.17453       64.17244       60.75764
H          1.69117       67.45562       63.75370
H          1.95966       68.41214       61.64767
H          4.30083       69.34663       61.08276
H          5.29103       69.36408       63.29938
H          6.34064       68.43337       62.28660
H          5.96970       67.22233       64.35529
H          3.82996       62.07440       64.96560
H          2.53624       63.34989       66.54665
H          2.64462       65.59909       67.72557
H          1.27752       65.76154       66.36482
H          1.70469       68.65153       65.60468
H          2.60420       69.14523       67.11925
H          3.98018       69.39452       65.18225
H          4.56865       68.16656       66.30720
H          6.49993       61.41289       62.56469
H          4.93606       61.18798       63.31086
H          6.28968       61.73946       64.26827
H          4.21139       66.43209       61.20205
H          1.05912       68.47980       68.41776
H          1.73527       67.02576       69.11175
H          0.26498       66.94303       68.17129
