# Supplementary material for: Toward Simple, Predictive Understanding of Protein-Ligand Interactions: Electronic Structure Calculations on Torpedo Californica Acetylcholinesterase Join Forces with the Chemist’s Intuition
Source: Sci Rep. 2020 Jun 8;10:9218. doi: 10.1038/s41598-020-65984-0 (PMC7280257; doi:10.1038/s41598-020-65984-0)
Supplement: Supplementary file 2 — Supplementary information2. [file 41598_2020_65984_MOESM2_ESM.zip › Geometries/3ZV7_NHG.xyz]

86
3ZV7_NHG.pdb
N         -0.36500       73.54200       65.00500
C         -0.47100       72.30700       64.24200
C         -1.87100       71.72000       64.28000
O         -2.20600       70.86100       63.46000
C          0.52900       71.27400       64.78000
C          1.94300       71.77800       64.79400
C          2.66500       72.17400       65.88300
C          2.80800       71.94200       63.65800
N          3.93000       72.57100       65.49800
C          4.04200       72.43700       64.13800
C          2.65800       71.72000       62.28200
C          5.12300       72.71200       63.29200
C          3.74300       71.99900       61.43100
C          4.95600       72.48900       61.94600
N          7.32800       64.90700       57.02700
C          6.88400       63.86000       57.95400
C          6.08400       62.77700       57.19600
O          6.59600       62.18400       56.25300
C          6.03600       64.54700       59.06100
O          5.30000       63.63300       59.86700
N         11.45400       68.79900       64.69500
C         10.71000       68.11500       63.64600
C          9.60500       69.06700       63.21800
O          8.77800       69.45200       64.02800
C         10.09900       66.84700       64.24000
C          9.42800       65.94500       63.24700
N         10.09700       65.36300       62.18800
C          8.16600       65.44900       63.21400
C          9.27600       64.54300       61.55400
N          8.09800       64.57600       62.15700
C          4.84900       65.33800       62.59800
C          4.04000       66.33600       63.13000
C          3.88400       67.80700       62.74500
C          3.42700       67.97800       61.29400
C          5.16900       68.57900       63.04500
C          5.06100       68.66200       64.56600
N          3.68200       69.15000       64.71000
C          2.88800       68.32400       63.78500
N          2.40500       67.10900       64.46000
C          3.11000       66.03000       64.12100
C          2.99600       64.71400       64.55600
C          3.80300       63.71300       64.02700
C          4.73800       64.02700       63.04700
O          5.57000       63.06800       62.55700
H         -1.03163       74.22374       64.64274
H          0.58113       73.91363       64.92064
H         -0.24717       72.54590       63.22331
H         -2.54412       72.04041       64.99363
H          0.48405       70.40186       64.16173
H          0.25532       71.06079       65.79219
H          2.31552       72.17625       66.85402
H          4.63629       72.89706       66.10139
H          1.76944       71.35912       61.90089
H          6.01547       73.07020       63.66645
H          3.64728       71.84195       60.41552
H          5.73681       72.68522       61.30036
H          7.88935       64.48863       56.28521
H          7.88900       65.59287       57.53223
H          7.71746       63.36184       58.40354
H          5.11856       62.55280       57.48356
H          5.34511       65.21561       58.59139
H          6.71941       65.05536       59.70862
H          4.66666       63.15067       59.31280
H         11.87030       69.64999       64.31697
H         12.19081       68.18614       65.04416
H         11.32884       67.84794       62.81497
H          9.55420       69.38878       62.23877
H         10.88048       66.29333       64.71711
H          9.33538       67.16993       64.91638
H         11.03573       65.53183       61.94404
H          7.39911       65.68436       63.86324
H          9.51379       63.97271       60.72741
H          5.53652       65.57212       61.86484
H          4.17758       67.59271       60.63591
H          3.27193       69.01666       61.08895
H          2.51207       67.44416       61.14295
H          5.16826       69.54788       62.59094
H          6.06747       68.13085       62.67512
H          5.76903       69.35198       64.97529
H          5.26548       67.74517       65.07837
H          3.35671       69.02813       65.66903
H          2.07024       68.89580       63.39870
H          1.64822       67.09478       65.08954
H          2.30213       64.47693       65.28220
H          3.70840       62.74092       64.36037
H          6.19812       63.28553       61.89661
