# Supplementary material for: Toward Simple, Predictive Understanding of Protein-Ligand Interactions: Electronic Structure Calculations on Torpedo Californica Acetylcholinesterase Join Forces with the Chemist’s Intuition
Source: Sci Rep. 2020 Jun 8;10:9218. doi: 10.1038/s41598-020-65984-0 (PMC7280257; doi:10.1038/s41598-020-65984-0)
Supplement: Supplementary file 2 — Supplementary information2. [file 41598_2020_65984_MOESM2_ESM.zip › Geometries/5NAP_DZ7.xyz]

96
5NAP_DZ7.pdb
N        163.25900       38.66300      180.28300
C        163.79000       38.34600      181.56600
C        165.26100       38.60900      181.63000
O        166.00400       38.26900      180.66900
C        163.53800       36.87000      181.83900
C        164.02400       36.47300      183.25700
C        163.19600       36.67900      184.38000
C        165.29700       35.89500      183.44800
C        163.63400       36.33300      185.66700
C        165.73700       35.54800      184.72300
C        164.91100       35.75300      185.82800
O        165.35000       35.37300      187.08900
N        172.91600       28.29400      168.39100
C        173.18600       27.54500      169.61500
C        171.95600       27.50000      170.49300
O        171.29000       28.49000      170.67900
C        174.37200       28.06200      170.35600
C        174.87200       27.13500      171.49500
C        174.19800       27.47000      172.82600
O        173.52700       28.53500      172.86100
O        174.35700       26.69400      173.83400
O        167.24700       26.80000      183.88600
C        167.18900       28.03000      184.03200
C        166.19800       28.73800      184.67400
C        165.10800       28.24500      185.26800
C        164.18100       29.08100      185.87800
O        163.01000       28.72000      186.52300
C        162.57900       27.34200      186.38800
C        164.46600       30.41200      185.87300
O        163.47700       31.08300      186.47800
C        163.65100       32.50400      186.51900
C        165.64000       30.91000      185.21700
C        166.49900       30.07100      184.59800
C        167.70900       30.19100      183.93600
C        168.12400       28.89200      183.59300
C        169.28000       28.54800      182.94300
C        170.48500       29.30000      182.32900
C        170.57000       28.81900      180.85600
C        171.86500       29.21600      180.27000
C        170.49400       30.77600      182.40700
C        171.82300       31.18500      181.73100
N        171.92400       30.70200      180.31000
C        173.11100       31.28500      179.58200
C        173.10900       30.95900      178.16900
C        172.27300       31.70500      177.30200
C        172.19200       31.43500      175.92600
C        172.95100       30.37600      175.42300
C        173.80600       29.65600      176.28000
C        173.89000       29.93100      177.64600
H        163.41932       39.65030      180.08315
H        162.25700       38.47246      180.27319
H        163.31016       38.96193      182.29763
H        165.66781       39.06831      182.45980
H        164.06393       36.28570      181.11313
H        162.48536       36.68815      181.77750
H        162.25737       37.08888      184.25351
H        165.90875       35.72755      182.63391
H        163.02970       36.50051      186.48663
H        166.67569       35.13854      184.85037
H        166.19792       34.98822      187.19363
H        173.75566       28.31369      167.81223
H        172.64468       29.24801      168.62903
H        173.43079       26.54420      169.32624
H        171.68179       26.61093      170.93953
H        174.11262       29.00770      170.78412
H        175.16944       28.12940      169.64576
H        175.93002       27.25417      171.60123
H        174.62648       26.12556      171.23879
H        174.86804       25.91333      173.74825
H        164.95159       27.22494      185.27396
H        161.66812       27.19839      186.93075
H        163.33366       26.69228      186.77946
H        162.41719       27.11855      185.35418
H        162.81677       32.95123      187.01795
H        163.71548       32.88438      185.52098
H        164.55074       32.73802      187.04871
H        165.83141       31.92409      185.21781
H        168.21191       31.06889      183.73250
H        169.75170       27.89215      183.64461
H        168.79745       28.38866      182.00138
H        171.34056       29.05845      182.92446
H        170.47885       27.75333      180.82529
H        169.77759       29.26703      180.29364
H        172.66920       28.80094      180.84086
H        171.95543       28.85742      179.26594
H        169.65840       31.18864      181.88126
H        170.41964       31.13313      183.41290
H        171.89510       32.25256      181.73566
H        172.61953       30.73227      182.28370
H        173.09046       32.34945      179.68887
H        173.99575       30.86416      180.01213
H        171.70486       32.47201      177.69434
H        171.59102       32.00090      175.30664
H        172.88550       30.12144      174.42504
H        174.38885       28.90121      175.88553
H        174.51772       29.38401      178.25575
