# Supplementary material for: Toward Simple, Predictive Understanding of Protein-Ligand Interactions: Electronic Structure Calculations on Torpedo Californica Acetylcholinesterase Join Forces with the Chemist’s Intuition
Source: Sci Rep. 2020 Jun 8;10:9218. doi: 10.1038/s41598-020-65984-0 (PMC7280257; doi:10.1038/s41598-020-65984-0)
Supplement: Supplementary file 2 — Supplementary information2. [file 41598_2020_65984_MOESM2_ESM.zip › Geometries/5NAU_DZ0.xyz]

117
5NAU_DZ0.pdb
N        117.34100      124.99100      168.04900
C        117.56700      124.20800      169.28200
C        116.34800      124.06400      170.17300
O        115.57500      124.98600      170.34100
C        118.78800      124.70500      170.05600
C        119.26500      123.74800      171.18900
C        118.56700      124.02100      172.54400
O        117.82200      125.03100      172.59800
O        118.78100      123.25100      173.54700
N        101.38800      129.55300      183.97300
C        101.78400      128.29100      184.54100
C        100.66100      127.64300      185.31700
O        100.67800      126.44200      185.46900
C        102.99700      128.50400      185.39800
C        104.10300      129.02400      184.62000
C        104.50000      130.31700      184.53300
C        104.96800      128.26500      183.77300
N        105.60900      130.41900      183.69500
C        105.89800      129.16400      183.20600
C        105.06400      126.92200      183.47000
C        106.90800      128.75200      182.32200
C        106.11000      126.47800      182.61000
C        107.01100      127.39800      182.04800
N        115.98400      120.98700      183.85000
C        114.56700      120.91800      184.17600
C        114.41400      120.34000      185.57600
O        113.47800      120.68900      186.25700
C        113.81000      120.03300      183.11400
C        113.90900      120.61200      181.73200
C        114.98600      120.30400      180.92500
C        113.05700      121.62100      181.35700
C        115.15300      120.91700      179.70600
C        113.21600      122.23600      180.13900
C        114.27300      121.89700      179.31200
O        111.72500      123.63300      183.72300
C        111.77800      124.83500      183.77700
C        110.87300      125.61700      184.32100
C        109.75300      125.27400      184.90400
C        108.92400      126.23700      185.40800
C        109.31900      127.54300      185.29500
O        108.54900      128.55300      185.78500
C        107.26400      128.32500      186.38200
C        110.51200      127.81400      184.67500
C        111.27300      126.85300      184.19700
C        112.45200      126.83800      183.57500
C        112.75000      125.57600      183.32000
C        113.83700      125.13600      182.71600
C        115.01400      125.90200      182.14400
C        115.20800      125.24100      180.81400
C        116.39500      125.81500      180.13500
C        114.84900      127.36100      181.97200
C        116.03400      127.93900      181.17000
N        116.24400      127.23700      179.89600
C        117.45000      127.70600      179.20000
C        117.42400      127.45700      177.84000
C        116.63600      128.22500      177.00600
C        116.57700      128.00900      175.65000
C        117.32800      126.99400      175.11500
C        118.12400      126.23800      175.94700
C        118.18800      126.45300      177.30300
H        118.20710      125.03754      167.51225
H        117.04260      125.93473      168.29544
H        117.77341      123.21443      168.94272
H        116.17159      123.16409      170.64635
H        118.54365      125.64915      170.49619
H        119.59098      124.76851      169.35166
H        120.32006      123.87105      171.31784
H        119.01277      122.75096      170.89371
H        119.34581      122.50894      173.45585
H        100.56327      129.41874      183.38803
H        102.15008      129.92479      183.40608
H        102.02497      127.61369      183.74848
H         99.89510      128.21258      185.70944
H        103.28515      127.57004      185.83343
H        102.75365      129.21576      186.15898
H        104.04787      131.10906      185.01596
H        106.10134      131.24605      183.48805
H        104.38722      126.24815      183.86106
H        107.55140      129.43428      181.89125
H        106.20646      125.47256      182.39830
H        107.75949      127.06057      181.42276
H        116.09889      121.37326      182.91298
H        116.38656      120.05039      183.88338
H        114.13675      121.89739      184.15203
H        115.09987      119.65957      185.93880
H        114.23981      119.05313      183.11042
H        112.77587      119.99884      183.38658
H        115.67515      119.60395      181.24127
H        112.29751      121.91731      181.98976
H        115.93448      120.64313      179.09013
H        112.54168      122.95690      179.83797
H        114.39946      122.37616      178.40677
H        109.49579      124.27771      184.98324
H        108.02978      125.98777      185.85886
H        106.84454      129.25887      186.69319
H        107.37395      127.68288      187.23082
H        106.61545      127.86326      185.66710
H        110.81994      128.79451      184.58122
H        113.02679      127.66121      183.33631
H        114.27981      124.47117      183.42791
H        113.38106      124.86518      181.78666
H        115.83788      125.85806      182.82531
H        115.35431      124.19080      180.95744
H        114.34126      125.40537      180.20849
H        117.25603      125.65681      180.75023
H        116.50388      125.32857      179.18820
H        113.93778      127.55426      181.44548
H        114.81900      127.82555      182.93543
H        115.83967      128.97116      180.96559
H        116.91814      127.81575      181.75992
H        117.54144      128.76132      179.35110
H        118.28151      127.16902      179.60638
H        116.07237      128.98684      177.41457
H        115.98064      128.59771      175.04767
H        117.29721      126.79905      174.10205
H        118.69378      125.48167      175.53672
H        118.79605      125.87311      177.90218
