# Supplementary material for: Toward Simple, Predictive Understanding of Protein-Ligand Interactions: Electronic Structure Calculations on Torpedo Californica Acetylcholinesterase Join Forces with the Chemist’s Intuition
Source: Sci Rep. 2020 Jun 8;10:9218. doi: 10.1038/s41598-020-65984-0 (PMC7280257; doi:10.1038/s41598-020-65984-0)
Supplement: Supplementary file 2 — Supplementary information2. [file 41598_2020_65984_MOESM2_ESM.zip › ORCA input_files/1E66_HUX.inp]

%pal nprocs 16
end
%maxcore 7000
! dlpno-ccsd(t) def2-SVP Def2-SVP/C def2/j rijcosx verytightscf NormalPNO LED NOSOSCF
%mdci
MAxcore 70000
  LED 1
  LocMaxIterLed 600
  LocMaxIter 600
  LocTolLed 1e-6
end
*xyz 0 1
#179
#1E66_HUX.pdb
N(1)        -0.36800       74.39000       65.60800
C(1)        -0.45500       73.17400       64.82600
C(1)        -1.86000       72.59000       64.85800
O(1)        -2.19300       71.74800       64.01200
C(1)         0.54100       72.12500       65.35300
C(1)         1.98500       72.55700       65.30000
C(1)         2.75700       72.99600       66.34800
C(1)         2.83700       72.57000       64.13700
N(1)         4.04100       73.27300       65.90300
C(1)         4.11500       73.01600       64.55500
C(1)         2.64100       72.24600       62.78700
C(1)         5.20000       73.14800       63.66700
C(1)         3.73000       72.38200       61.89000
C(1)         4.99200       72.82900       62.34700
N(1)         1.90100       65.23900       60.20300
C(1)         1.16400       65.09000       61.42900
C(1)         1.03900       63.61800       61.80100
O(1)        -0.01400       63.21800       62.29300
N(1)         6.08800       67.52200       54.68100
C(1)         6.94000       67.32500       55.86000
C(1)         6.38500       66.22600       56.76400
O(1)         5.18200       66.02400       56.81700
C(1)         7.04600       68.64900       56.64100
C(1)         8.00400       68.63800       57.83700
C(1)         7.31300       68.29000       59.14600
O(1)         6.06100       68.30100       59.18100
O(1)         8.01600       68.01300       60.14800
N(1)        10.88200       66.99300       70.26200
C(1)         9.42100       67.11600       70.36200
C(1)         8.77800       65.88000       71.03700
O(1)         8.01500       66.00500       72.00900
C(1)         8.88500       67.34400       68.93200
C(1)         7.40700       67.04500       68.72900
C(1)         6.45900       67.32100       69.71300
C(1)         6.96800       66.56000       67.48800
C(1)         5.08700       67.12800       69.46800
C(1)         5.60500       66.35800       67.22000
C(1)         4.65100       66.64100       68.20300
N(1)         9.90800       77.67700       72.17800
C(1)        10.23100       76.42000       72.86900
C(1)        11.59800       76.54600       73.57400
O(1)        12.46900       77.28100       73.12000
C(1)        10.24500       75.24500       71.85500
C(1)         8.88200       74.88500       71.26800
C(1)         8.41200       75.19500       70.02100
C(1)         7.81500       74.17900       71.93000
N(1)         7.12300       74.72900       69.86600
C(1)         6.73200       74.10500       71.02000
C(1)         7.67200       73.60600       73.19900
C(1)         5.51300       73.48000       71.34100
C(1)         6.46000       72.98000       73.52400
C(1)         5.39300       72.92300       72.58800
N(1)        15.55500       71.82700       73.27300
C(1)        14.93100       71.13500       72.14600
C(1)        15.65100       71.36900       70.80900
O(1)        15.47200       70.58700       69.85800
C(1)        13.45100       71.53100       72.06400
C(1)        12.66900       71.03600       73.28200
S(1)        10.92400       71.50100       73.34100
C(1)        10.26600       70.35000       72.07600
N(1)        11.45900       69.25600       65.08000
C(1)        10.70900       68.57500       64.03500
C(1)         9.57800       69.53000       63.65000
O(1)         8.74200       69.86800       64.48800
C(1)        10.12200       67.27800       64.60100
C(1)         9.46600       66.39400       63.58000
N(1)        10.15800       65.83300       62.52400
C(1)         8.19300       65.92700       63.49100
C(1)         9.34200       65.05200       61.83700
N(1)         8.14400       65.09100       62.40200
Cl(2)        7.56000       70.99600       69.95900
C(2)         6.37800       70.63500       68.84500
N(2)         5.96000       69.58100       65.30900
C(2)         5.56900       69.95000       66.66600
C(2)         4.97500       69.19800       64.47000
N(2)         1.88600       69.43000       66.46900
C(2)         3.22800       69.51200       66.14600
C(2)         6.67000       70.27700       67.43400
C(2)         4.93400       70.63000       69.27400
C(2)         4.24800       69.91200       67.04300
C(2)         5.51900       68.78400       62.99700
C(2)         3.62300       69.11000       64.75200
C(2)         4.52700       67.88000       62.24600
C(2)         4.28200       66.40500       62.99600
C(2)         3.17100       68.55500       62.21700
C(2)         3.30500       66.08900       63.84900
C(2)         2.30300       67.18000       64.15000
C(2)         3.27900       64.63600       64.46600
C(2)         2.62100       68.60200       63.70900
C(2)         4.39400       63.61900       64.13100
C(2)         3.91300       70.30300       68.46100
H(1)        -1.03278       75.07443       65.24740
H(1)         0.57724       74.76805       65.54470
H(1)        -0.21298       73.42650       63.81478
H(1)        -2.53172       72.89354       65.58028
H(1)         0.43515       71.23748       64.76478
H(1)         0.30544       71.97095       66.38532
H(1)         2.43035       73.10360       67.32101
H(1)         4.78107       73.60124       66.46317
H(1)         1.72226       71.91513       62.45314
H(1)         6.12182       73.47392       63.99723
H(1)         3.60080       72.15233       60.89221
H(1)         5.77118       72.91713       61.67608
H(1)         1.97516       66.22904       59.96906
H(1)         1.41537       64.74775       59.45251
H(1)         0.18606       65.50603       61.30472
H(1)         1.68584       65.60133       62.21074
H(1)         1.82475       62.96796       61.64268
H(1)         6.48144       68.25963       54.09662
H(1)         5.15010       67.78904       54.98007
H(1)         7.91188       67.02069       55.53174
H(1)         7.02857       65.65263       57.33154
H(1)         6.07008       68.89639       57.00333
H(1)         7.44611       69.36354       55.95235
H(1)         8.44397       69.60883       57.93086
H(1)         8.73967       67.88338       57.65196
H(1)         8.95052       68.01591       60.07993
H(1)        11.26336       67.82566       69.81295
H(1)        11.11673       66.16984       69.70728
H(1)         9.16034       67.94222       70.98994
H(1)         8.98673       64.93699       70.67344
H(1)         9.05138       68.36992       68.67765
H(1)         9.41208       66.65288       68.30795
H(1)         6.76755       67.67151       70.63331
H(1)         7.66294       66.34687       66.75543
H(1)         4.39654       67.33944       70.20528
H(1)         5.30710       66.00106       66.29866
H(1)         3.64639       66.49899       68.01429
H(1)         9.00393       77.58747       71.71427
H(1)        10.62777       77.87804       71.48380
H(1)         9.48278       76.22105       73.60757
H(1)        11.78105       76.00721       74.43495
H(1)        10.89480       75.51073       71.04751
H(1)        10.57421       74.38404       72.39839
H(1)         8.94561       75.70463       69.29950
H(1)         6.57273       74.82907       69.05579
H(1)         8.44411       73.64352       73.88271
H(1)         4.73681       73.44219       70.66193
H(1)         6.34151       72.55454       74.45672
H(1)         4.51214       72.45415       72.85124
H(1)        16.53925       71.56543       73.32980
H(1)        15.08264       71.56319       74.13768
H(1)        15.01345       70.08381       72.32793
H(1)        16.28434       72.17642       70.69958
H(1)        13.02526       71.10336       71.18039
H(1)        13.39055       72.59898       72.03803
H(1)        13.14273       71.42842       74.15749
H(1)        12.68233       69.96786       73.22040
H(1)         9.21021       70.49351       71.97793
H(1)        10.46264       69.34152       72.37465
H(1)        10.74093       70.54289       71.13678
H(1)        11.85205       70.12060       64.70800
H(1)        12.21363       68.65192       65.40560
H(1)        11.32093       68.32743       63.19289
H(1)         9.51559       69.89182       62.68552
H(1)        10.91425       66.72569       65.06165
H(1)         9.35657       67.56602       65.29097
H(1)        11.10746       65.98983       62.31621
H(1)         7.41012       66.15712       64.12279
H(1)         9.59566       64.50356       61.00041
H(2)         1.23300       69.14308       65.79039
H(2)         1.58352       69.65854       67.37758
H(2)         7.62915       70.27270       67.05316
H(2)         4.71521       70.89256       70.24776
H(2)         5.67580       69.67425       62.42450
H(2)         6.43046       68.23813       63.12417
H(2)         4.94666       67.71958       61.27489
H(2)         4.95952       65.65846       62.77537
H(2)         2.49943       67.99687       61.59863
H(2)         3.25361       69.54403       61.81712
H(2)         1.38296       66.90202       63.67973
H(2)         2.28929       67.23467       65.21851
H(2)         2.35580       64.18995       64.15999
H(2)         3.42520       64.81651       65.51048
H(2)         1.78580       69.26997       63.67498
H(2)         4.34260       63.36225       63.09353
H(2)         4.26268       62.73772       64.72345
H(2)         5.34848       64.05310       64.34414
H(2)         2.93672       70.31907       68.79513
*
