# Supplementary material for: Toward Simple, Predictive Understanding of Protein-Ligand Interactions: Electronic Structure Calculations on Torpedo Californica Acetylcholinesterase Join Forces with the Chemist’s Intuition
Source: Sci Rep. 2020 Jun 8;10:9218. doi: 10.1038/s41598-020-65984-0 (PMC7280257; doi:10.1038/s41598-020-65984-0)
Supplement: Supplementary file 2 — Supplementary information2. [file 41598_2020_65984_MOESM2_ESM.zip › ORCA input_files/1H22_E10.inp]

%pal nprocs 16
end
%maxcore 7000
! dlpno-ccsd(t) def2-SVP Def2-SVP/C def2/j rijcosx verytightscf NormalPNO LED NOSOSCF
%mdci
MAxcore 150000
  LED 1
  LocMaxIterLed 600
  LocMaxIter 600
  LocTolLed 1e-6
end
*xyz 0 1
#294
#1H22_E10.pdb
N(1)        -7.24000       63.81300       66.64000
C(1)        -6.81700       64.06000       68.03800
C(1)        -6.39000       65.54700       68.07400
O(1)        -5.77600       66.05600       67.08500
C(1)        -5.61100       63.21300       68.35900
C(1)        -4.99700       63.45600       69.71500
C(1)        -5.51000       62.84600       70.87300
C(1)        -3.87700       64.27900       69.83900
C(1)        -4.90300       63.05600       72.11300
C(1)        -3.26200       64.49900       71.11200
C(1)        -3.77300       63.89600       72.22300
O(1)        -3.17800       64.15400       73.46300
N(1)        -0.19100       73.56300       65.51700
C(1)        -0.37100       72.30200       64.78500
C(1)        -1.79500       71.74300       64.88100
O(1)        -2.16300       70.80400       64.14500
C(1)         0.61900       71.22400       65.28700
C(1)         2.07900       71.65400       65.18700
C(1)         2.90700       71.99600       66.21700
C(1)         2.83000       71.84600       63.98600
N(1)         4.15200       72.39600       65.72600
C(1)         4.12500       72.31700       64.36300
C(1)         2.53700       71.67800       62.61800
C(1)         5.12600       72.61900       63.42100
C(1)         3.54600       71.98300       61.67500
C(1)         4.82200       72.44900       62.09300
N(1)         1.46900       66.48100       57.47200
C(1)         2.02300       65.26400       58.03400
C(1)         2.13000       64.89400       59.49300
O(1)         3.15900       64.31000       59.92000
N(1)         1.08500       65.17400       60.25400
C(1)         1.11200       64.77900       61.65100
C(1)         0.93500       63.27000       61.95300
O(1)        -0.11300       62.85500       62.46400
N(1)        -2.17300       60.71200       61.90400
C(1)        -3.36100       60.79800       62.77300
C(1)        -3.81100       62.24700       62.94700
O(1)        -4.82000       62.50500       63.63900
C(1)        -3.10700       60.20800       64.17500
C(1)        -2.16500       61.04500       65.02700
C(1)        -2.64800       62.07800       65.84000
C(1)        -0.77100       60.85200       64.95100
C(1)        -1.72400       62.93600       66.57600
C(1)         0.12500       61.67000       65.66000
C(1)        -0.35900       62.71400       66.47000
O(1)         0.55100       63.53600       67.16900
N(1)         0.99200       76.91100       57.16100
C(1)         0.90100       76.36000       55.78300
C(1)         0.30000       77.38700       54.80500
O(1)        -0.06200       77.02900       53.67200
C(1)         0.02900       75.07100       55.73500
C(1)         0.57000       73.87000       56.54500
C(1)         1.93500       73.75600       56.86500
C(1)        -0.29700       72.86100       56.97600
C(1)         2.41900       72.63900       57.61900
C(1)         0.14700       71.76400       57.70500
C(1)         1.52000       71.64900       58.02600
O(1)         1.95800       70.51700       58.67600
N(1)         6.03900       67.07900       54.75300
C(1)         6.95700       66.88000       55.86500
C(1)         6.42000       65.78600       56.79800
O(1)         5.21700       65.59400       56.88600
C(1)         7.16500       68.21400       56.65300
C(1)         8.18600       68.12700       57.80600
C(1)         7.53800       67.79100       59.16400
O(1)         6.29400       67.67600       59.23500
O(1)         8.26300       67.62000       60.16900
N(1)        -5.40100       55.83800       70.81800
C(1)        -4.08500       55.52400       71.33400
C(1)        -4.05900       54.19600       72.08900
O(1)        -2.98300       53.65400       72.29500
C(1)        -3.58300       56.66300       72.23100
C(1)        -3.37000       57.90500       71.48300
C(1)        -4.21900       58.99400       71.41900
C(1)        -2.26200       58.20800       70.61900
N(1)        -3.69800       59.94100       70.56900
C(1)        -2.50300       59.48300       70.06300
C(1)        -1.10400       57.52700       70.26300
C(1)        -1.60800       60.09700       69.15000
C(1)        -0.20600       58.13400       69.34400
C(1)        -0.47300       59.40600       68.80200
N(1)         7.04500       55.26000       71.72100
C(1)         7.09900       56.64100       71.32000
C(1)         7.32800       56.60100       69.81700
O(1)         7.91600       55.64700       69.29400
C(1)         8.20500       57.25700       72.19800
C(1)         7.57700       58.34600       72.96700
C(1)         9.51600       57.44200       71.57900
C(1)         7.59500       57.85400       74.28200
N(1)         6.85100       57.62500       69.12900
C(1)         6.98400       57.73000       67.69000
C(1)         6.32100       56.52700       66.96900
O(1)         6.87700       55.96600       66.01000
C(1)         8.44000       57.85000       67.25200
C(1)         8.65400       58.89700       66.15900
C(1)         7.87700       58.87400       64.97800
C(1)         9.66300       59.86400       66.27300
C(1)         8.09000       59.74600       63.95300
C(1)         9.89300       60.76300       65.21900
C(1)         9.10800       60.70200       64.05800
N(1)         8.99200       64.19700       70.31600
C(1)         8.40400       62.97000       70.79100
C(1)         8.84200       62.61000       72.19100
O(1)         8.03600       62.05800       72.93700
C(1)         8.69900       61.85000       69.78300
C(1)         8.17500       62.16200       68.42000
C(1)         8.94500       62.93000       67.53300
C(1)         6.86100       61.80900       68.07500
C(1)         8.40400       63.35500       66.29100
C(1)         6.29800       62.21800       66.85800
C(1)         7.05900       62.98500       65.96600
C(2)         4.61100       59.53500       71.35300
N(2)         3.76700       58.48300       71.61500
C(2)         2.79000       58.43200       72.53500
C(2)         2.54700       59.53500       73.34600
C(2)         3.40200       60.73100       73.18200
C(2)         4.40300       60.75400       72.23000
O(2)         5.43100       59.46100       70.44100
C(2)         2.00900       57.09900       72.64800
C(2)         1.45400       59.52500       74.43400
C(2)         0.72300       58.14500       74.59100
C(2)         0.61700       57.33000       73.25700
N(2)         0.42700       60.62300       74.09300
C(2)        -0.35700       60.49200       72.79300
C(2)         0.99100       68.36800       60.89900
N(2)         2.37900       68.39000       60.97200
C(2)         3.15400       68.31300       62.09000
C(2)         2.56300       68.18800       63.35300
C(2)         1.07600       68.12600       63.41000
C(2)         0.28900       68.21100       62.24700
O(2)         0.42300       68.56200       59.80600
C(2)         4.67700       68.36300       61.86000
C(2)         3.46300       68.10100       64.63200
C(2)         4.98300       67.90900       64.30500
C(2)         5.44400       68.76200       63.14800
N(2)         3.14900       66.90300       65.51500
C(2)         4.14500       66.54000       66.63500
C(2)        -0.85400       61.86300       72.36900
C(2)         0.28000       62.83300       72.02200
C(2)         1.05200       62.41200       70.80100
C(2)         1.79300       63.58300       70.15100
C(2)         3.29700       63.27900       70.11700
C(2)         4.12900       63.85500       68.95600
C(2)         4.29400       65.39400       68.92500
C(2)         3.38000       66.01700       67.83700
H(1)        -8.05554       64.38670       66.42514
H(1)        -7.47778       62.82770       66.52576
H(1)        -7.59548       63.83079       68.73537
H(1)        -6.60402       66.12531       68.90151
H(1)        -4.86387       63.40683       67.61797
H(1)        -5.95388       62.19945       68.36608
H(1)        -6.34149       62.23839       70.80623
H(1)        -3.48645       64.73578       69.00004
H(1)        -5.28257       62.59443       72.95437
H(1)        -2.43504       65.11157       71.18897
H(1)        -2.42872       64.71416       73.51562
H(1)        -0.85346       74.25593       65.16859
H(1)         0.76070       73.90317       65.37936
H(1)        -0.17787       72.53727       63.75921
H(1)        -2.45702       72.14733       65.56164
H(1)         0.48433       70.33935       64.70036
H(1)         0.40764       71.05645       66.32245
H(1)         2.64983       71.96364       67.21592
H(1)         4.91926       72.68588       66.27054
H(1)         1.61063       71.34130       62.31224
H(1)         6.05513       72.95612       63.71779
H(1)         3.35279       71.86540       60.66809
H(1)         5.53728       72.66479       61.38107
H(1)         1.53417       66.44610       56.45468
H(1)         1.99255       67.28473       57.81886
H(1)         3.02759       65.22591       57.66760
H(1)         1.25341       64.57971       57.74351
H(1)         0.30340       65.64154       59.88017
H(1)         0.32507       65.30383       62.15119
H(1)         2.09764       65.01919       61.99118
H(1)         1.69395       62.60816       61.72720
H(1)        -2.38945       61.11316       60.99152
H(1)        -1.90470       59.73447       61.79066
H(1)        -4.12207       60.22604       62.28461
H(1)        -3.28412       63.01061       62.49499
H(1)        -2.68216       59.23276       64.05960
H(1)        -4.04966       60.18432       64.68070
H(1)        -3.66505       62.23396       65.91948
H(1)        -0.39933       60.09164       64.36045
H(1)        -2.08303       63.70024       67.16935
H(1)         1.14101       61.50463       65.58646
H(1)         1.47250       63.38319       67.09510
H(1)         1.56904       77.75205       57.15345
H(1)         1.41216       76.21593       57.77804
H(1)         1.90240       76.12406       55.48902
H(1)         0.19801       78.37324       55.09126
H(1)        -0.05486       74.76777       54.71230
H(1)        -0.90562       75.33196       56.18588
H(1)         2.59494       74.48546       56.55291
H(1)        -1.30022       72.93329       56.74505
H(1)         3.41999       72.56572       57.85916
H(1)        -0.52038       71.03834       58.01002
H(1)         2.86400       70.42419       58.89628
H(1)         6.40264       67.80698       54.13801
H(1)         5.12674       67.36120       55.11154
H(1)         7.90435       66.57005       55.47595
H(1)         7.07568       65.21238       57.35123
H(1)         6.22217       68.50927       57.06384
H(1)         7.55815       68.92126       55.95292
H(1)         8.68496       69.06973       57.89080
H(1)         8.86490       67.33386       57.57164
H(1)         9.19283       67.71032       60.09675
H(1)        -5.72424       55.07461       70.22374
H(1)        -5.35570       56.69826       70.27184
H(1)        -3.42927       55.41944       70.49496
H(1)        -4.93575       53.76360       72.41970
H(1)        -2.65694       56.36691       72.67782
H(1)        -4.33121       56.85077       72.97250
H(1)        -5.10999       59.08291       71.93208
H(1)        -4.11338       60.80790       70.35644
H(1)        -0.89972       56.59629       70.65932
H(1)        -1.80311       61.03229       68.75990
H(1)         0.65476       57.63513       69.06968
H(1)         0.19315       59.82475       68.13423
H(1)         6.32828       54.77656       71.17971
H(1)         6.81770       55.20285       72.71371
H(1)         6.23278       57.25202       71.46564
H(1)         8.57870       56.55249       72.91138
H(1)         6.57493       58.52252       72.63595
H(1)         8.08159       59.28349       72.86021
H(1)         9.43560       58.14558       70.77687
H(1)         9.86596       56.50533       71.19811
H(1)        10.20622       57.81053       72.30885
H(1)         7.07632       56.91890       74.32008
H(1)         7.11434       58.55519       74.93177
H(1)         8.60806       57.71300       74.59622
H(1)         6.38683       58.34494       69.61425
H(1)         6.47547       58.62831       67.40834
H(1)         5.40173       56.18666       67.29171
H(1)         9.03013       58.12042       68.10260
H(1)         8.73010       56.90294       66.84726
H(1)         7.12397       58.17390       64.88946
H(1)        10.23563       59.91494       67.13005
H(1)         7.50460       59.70226       63.10423
H(1)        10.64079       61.46974       65.29867
H(1)         9.28041       61.36062       63.28242
H(1)         8.66162       64.38851       69.37018
H(1)        10.00800       64.10696       70.30955
H(1)         7.34533       63.10842       70.86144
H(1)         9.79849       62.82315       72.51461
H(1)         9.75837       61.71279       69.72132
H(1)         8.20949       60.96282       70.12679
H(1)         9.91187       63.18782       67.78542
H(1)         6.30035       61.23922       68.72772
H(1)         8.96811       63.91877       65.63604
H(1)         5.32858       61.95564       66.62049
H(1)         6.64756       63.28546       65.06853
H(2)         1.52949       59.33296       73.08378
H(2)         3.24945       61.55530       73.78389
H(2)         5.00000       61.58825       72.11761
H(2)         2.55670       56.42366       73.27157
H(2)         1.88962       56.68807       71.66729
H(2)         1.93449       59.70725       75.37251
H(2)         1.26232       57.55675       75.30374
H(2)        -0.27709       58.35637       74.90729
H(2)         0.16086       56.38346       73.45924
H(2)         0.02542       57.88662       72.56050
H(2)        -0.25113       60.65073       74.85442
H(2)         0.27788       60.09017       72.03119
H(2)        -1.19043       59.83733       72.94034
H(2)         0.61151       68.01802       64.32521
H(2)        -0.29584       67.31644       62.19580
H(2)        -0.25475       69.12481       62.36606
H(2)         4.88793       69.08114       61.09535
H(2)         5.00087       67.38505       61.57083
H(2)         3.25678       69.03237       65.11668
H(2)         5.55472       68.16956       65.17111
H(2)         5.12652       66.88542       64.02827
H(2)         5.25507       69.79176       63.36891
H(2)         6.49225       68.61157       62.99489
H(2)         3.07151       66.08967       64.90435
H(2)         4.69990       67.41071       66.91579
H(2)         4.81961       65.78710       66.28437
H(2)        -1.47858       61.74742       71.50793
H(2)        -1.38722       62.27930       73.19802
H(2)        -0.14003       63.80095       71.84436
H(2)         0.96096       62.84212       72.84730
H(2)         1.76629       61.66768       71.08503
H(2)         0.35285       62.02968       70.08691
H(2)         1.43433       63.72233       69.15258
H(2)         1.62123       64.47374       70.71844
H(2)         3.71752       63.65529       71.02610
H(2)         3.35059       62.21895       69.98166
H(2)         5.10672       63.42377       69.01081
H(2)         3.58566       63.60933       68.06756
H(2)         4.02829       65.79589       69.88040
H(2)         5.31277       65.62816       68.69655
H(2)         2.69250       65.26857       67.50219
H(2)         2.88221       66.85263       68.28290
*
