# Supplementary material for: Toward Simple, Predictive Understanding of Protein-Ligand Interactions: Electronic Structure Calculations on Torpedo Californica Acetylcholinesterase Join Forces with the Chemist’s Intuition
Source: Sci Rep. 2020 Jun 8;10:9218. doi: 10.1038/s41598-020-65984-0 (PMC7280257; doi:10.1038/s41598-020-65984-0)
Supplement: Supplementary file 2 — Supplementary information2. [file 41598_2020_65984_MOESM2_ESM.zip › ORCA input_files/1H23_E12.inp]

%pal nprocs 16
end
%maxcore 7000
! dlpno-ccsd(t) def2-SVP Def2-SVP/C def2/j rijcosx verytightscf NormalPNO LED NOSOSCF
%mdci
MAxcore 150000
  LED 1
  LocMaxIterLed 600
  LocMaxIter 600
  LocTolLed 1e-6
end
*xyz 0 1
#271
#1H23_E12.pdb
N(1)        -0.08400       73.76100       65.69700
C(1)        -0.27400       72.52000       64.93400
C(1)        -1.70100       72.00300       65.06800
O(1)        -2.09600       71.05400       64.39200
C(1)         0.69800       71.42000       65.41800
C(1)         2.16900       71.87000       65.34200
C(1)         2.98700       72.18600       66.38200
C(1)         2.93200       72.09400       64.15100
N(1)         4.23400       72.59300       65.92000
C(1)         4.22100       72.55000       64.55200
C(1)         2.65100       71.96500       62.78100
C(1)         5.23100       72.87100       63.62300
C(1)         3.65200       72.29400       61.85500
C(1)         4.92400       72.73700       62.28300
N(1)         1.35800       66.65100       57.61300
C(1)         1.82300       65.40200       58.15500
C(1)         2.02800       65.11100       59.61800
O(1)         3.11600       64.64900       60.00500
N(1)         1.00000       65.31900       60.43000
C(1)         1.15000       64.98000       61.83200
C(1)         0.99100       63.47400       62.10200
O(1)        -0.07500       63.05500       62.57700
N(1)        -2.17300       60.91700       62.12500
C(1)        -3.32100       61.03900       63.03400
C(1)        -3.79000       62.49300       63.19000
O(1)        -4.81000       62.73600       63.86000
C(1)        -3.02400       60.46500       64.44000
C(1)        -2.05000       61.29400       65.26600
C(1)        -2.49800       62.36300       66.02700
C(1)        -0.66600       61.06500       65.19200
C(1)        -1.58700       63.23200       66.71200
C(1)         0.24300       61.89800       65.86800
C(1)        -0.24200       62.99300       66.63100
O(1)         0.62000       63.84600       67.29900
N(1)         1.12800       77.11700       57.38400
C(1)         0.99600       76.59300       55.99900
C(1)         0.39500       77.62700       55.01100
O(1)        -0.00300       77.27100       53.89000
C(1)         0.11000       75.31600       55.94300
C(1)         0.60400       74.11100       56.72500
C(1)         1.96300       73.97800       57.07600
C(1)        -0.29700       73.09100       57.11500
C(1)         2.41200       72.86000       57.80600
C(1)         0.13100       71.97000       57.83900
C(1)         1.48200       71.85700       58.17600
O(1)         1.93500       70.73100       58.81300
N(1)         5.99600       67.22800       54.92400
C(1)         6.89700       67.01800       56.04100
C(1)         6.34700       65.94000       56.96200
O(1)         5.14200       65.78300       57.06800
C(1)         7.10400       68.34000       56.81400
C(1)         8.13900       68.26600       57.92500
C(1)         7.51700       67.92500       59.28100
O(1)         6.27500       67.81500       59.35300
O(1)         8.25100       67.76700       60.28700
N(1)         7.03200       55.31800       71.93200
C(1)         7.13400       56.71200       71.53900
C(1)         7.33600       56.71600       70.01900
O(1)         7.92900       55.76500       69.45200
C(1)         8.26800       57.34800       72.40700
C(1)         7.67900       58.55800       73.02900
C(1)         9.60000       57.50900       71.79000
C(1)         6.92100       58.10800       74.15200
N(1)         6.76900       57.71800       69.35200
C(1)         6.89000       57.84100       67.88900
C(1)         6.22100       56.67300       67.13500
O(1)         6.74900       56.13700       66.15100
C(1)         8.35600       57.93700       67.45900
C(1)         8.59300       58.93900       66.35700
C(1)         7.82300       58.92800       65.21300
C(1)         9.60200       59.88900       66.45800
C(1)         8.05400       59.83800       64.17800
C(1)         9.84000       60.80800       65.41600
C(1)         9.06200       60.77800       64.27500
N(1)        10.70300       66.47100       70.18800
C(1)         9.27900       66.69600       70.29800
C(1)         8.63200       65.45600       70.95300
O(1)         7.78900       65.56100       71.86700
C(1)         8.71300       66.89600       68.89100
C(1)         7.65000       67.97300       68.78700
C(1)         6.78100       68.22300       69.84100
C(1)         7.54900       68.74600       67.62800
C(1)         5.82200       69.23700       69.75400
C(1)         6.60400       69.75900       67.52100
C(1)         5.73400       70.01800       68.57400
N(1)         9.07600       64.27800       70.52300
C(1)         8.47700       63.06300       71.02500
C(1)         8.88500       62.67400       72.40600
O(1)         8.08500       62.04700       73.12200
C(1)         8.71500       61.92000       70.03100
C(1)         8.24000       62.26500       68.63300
C(1)         9.05500       63.02300       67.78000
C(1)         6.95000       61.94200       68.21800
C(1)         8.58500       63.45800       66.52200
C(1)         6.47100       62.36700       66.97600
C(1)         7.28000       63.11800       66.12900
C(2)         4.52200       59.60200       71.66600
N(2)         3.70000       58.51100       71.89700
O(2)         5.33100       59.60400       70.71700
C(2)         2.50500       59.42100       73.74200
C(2)         3.34500       60.64500       73.59700
C(2)         0.63300       57.19300       73.60900
N(2)         0.42800       60.37600       74.76500
C(2)        -0.41300       60.53500       73.48900
C(2)         4.30400       60.75800       72.61600
C(2)         2.00500       57.03600       72.92800
C(2)         1.47700       59.29700       74.88700
C(2)         0.78400       57.91100       74.98900
C(2)        -0.70100       62.04500       73.39500
C(2)         1.08300       68.62200       60.98100
C(2)         2.75100       58.37500       72.87100
N(2)         2.47300       68.59400       61.02200
C(2)         3.25800       68.56000       62.13700
C(2)         2.65100       68.52700       63.39200
C(2)         1.16800       68.53100       63.45600
C(2)         0.39900       68.56700       62.33200
O(2)         0.49400       68.77200       59.90200
C(2)         4.78700       68.55400       61.92600
C(2)         3.50800       68.53000       64.65500
C(2)         5.00700       68.25000       64.41800
C(2)         5.52000       69.02200       63.19700
N(2)         3.03800       67.59700       65.75400
C(2)         3.19000       66.13100       65.57600
C(2)        -0.46500       62.55600       71.99400
C(2)         1.02600       62.58600       71.68900
C(2)         1.29700       62.49800       70.20800
C(2)         2.78100       62.58200       69.92900
C(2)         3.34500       63.97200       70.13600
C(2)         4.60200       64.24200       69.32600
C(2)         4.80800       65.73400       69.13100
C(2)         3.95500       66.33400       68.01700
C(2)         4.18200       65.66500       66.64800
H(1)        -0.73506       74.47027       65.36017
H(1)         0.87290       74.09228       65.57456
H(1)        -0.07519       72.74991       63.90808
H(1)        -2.34534       72.45530       65.73529
H(1)         0.57060       70.55293       64.80411
H(1)         0.47139       71.20833       66.44208
H(1)         2.71902       72.13123       67.37709
H(1)         4.99580       72.86544       66.48096
H(1)         1.72674       71.63483       62.46201
H(1)         6.16177       73.19296       63.93126
H(1)         3.45648       72.21124       60.84508
H(1)         5.64105       72.96598       61.57700
H(1)         1.30773       66.58284       56.59652
H(1)         2.00474       67.39593       57.87224
H(1)         2.77374       65.22956       57.69537
H(1)         0.97492       64.78097       57.95507
H(1)         0.15599       65.69426       60.08930
H(1)         0.40720       65.50803       62.39266
H(1)         2.14087       65.25690       62.12593
H(1)         1.76152       62.82084       61.89056
H(1)        -2.41696       61.30759       61.21488
H(1)        -1.92726       59.93286       62.01783
H(1)        -4.09965       60.46439       62.57746
H(1)        -3.26448       63.26086       62.74363
H(1)        -2.61160       59.48488       64.32086
H(1)        -3.95238       60.46565       64.97198
H(1)        -3.51241       62.53724       66.10203
H(1)        -0.31104       60.27342       64.63304
H(1)        -1.94201       64.03041       67.26112
H(1)         1.25691       61.71461       65.80995
H(1)         1.54516       63.70310       67.25866
H(1)         1.71439       77.95157       57.37732
H(1)         1.55545       76.40586       57.97727
H(1)         1.99783       76.36464       55.70051
H(1)         0.32541       78.61878       55.28767
H(1)         0.02493       75.02458       54.91697
H(1)        -0.81418       75.59315       56.40558
H(1)         2.63634       74.70784       56.79499
H(1)        -1.29343       73.17503       56.85988
H(1)         3.40630       72.77251       58.06816
H(1)        -0.54163       71.23909       58.11894
H(1)         2.84081       70.65342       59.03983
H(1)         6.37437       67.95223       54.31349
H(1)         5.08351       67.52054       55.27356
H(1)         7.84490       66.69259       55.66619
H(1)         6.99398       65.34063       57.49791
H(1)         6.16786       68.62341       57.24786
H(1)         7.46974       69.05282       56.10476
H(1)         8.62986       69.21374       58.00084
H(1)         8.82808       67.48587       57.67707
H(1)         9.18046       67.85482       60.20724
H(1)         6.29948       54.86372       71.38662
H(1)         6.80247       55.26038       72.92417
H(1)         6.27005       57.31659       71.72056
H(1)         8.56702       56.64573       73.15687
H(1)         7.04257       59.06016       72.33065
H(1)         8.43946       59.24916       73.32716
H(1)         9.53516       58.20178       70.97713
H(1)         9.94106       56.56252       71.42564
H(1)        10.28890       57.87935       72.52018
H(1)         6.17042       57.41999       73.82310
H(1)         6.45377       58.94591       74.62582
H(1)         7.57070       57.62083       74.84875
H(1)         6.25521       58.39483       69.84916
H(1)         6.37719       58.74359       67.62965
H(1)         5.30476       56.32740       67.46071
H(1)         8.94054       58.22262       68.30849
H(1)         8.63695       56.97713       67.07871
H(1)         7.06320       58.23589       65.11967
H(1)        10.18573       59.92223       67.30840
H(1)         7.46481       59.80760       63.33126
H(1)        10.59652       61.50418       65.50570
H(1)         9.23090       61.44684       63.50744
H(1)        11.14326       67.28356       69.75636
H(1)        10.87345       65.64621       69.61262
H(1)         9.07443       67.56016       70.89489
H(1)         9.52054       67.15976       68.24046
H(1)         8.24032       65.97518       68.61978
H(1)         6.84375       67.65331       70.69922
H(1)         8.18689       68.56167       66.83798
H(1)         5.18227       69.41574       70.54383
H(1)         6.54776       70.32087       66.65719
H(1)         5.03187       70.77046       68.49758
H(1)         9.80843       64.23447       69.86658
H(1)         7.43041       63.26799       71.11176
H(1)         9.82080       62.92251       72.76313
H(1)         9.76306       61.70736       69.99564
H(1)         8.15540       61.07214       70.36697
H(1)        10.01303       63.26655       68.07646
H(1)         6.34096       61.38226       68.83508
H(1)         9.19060       64.01698       65.90086
H(1)         5.51149       62.12239       66.68525
H(1)         6.92108       63.42539       65.21155
H(2)         1.47718       59.63897       73.53958
H(2)         3.20303       61.43025       74.25140
H(2)         0.20292       56.22513       73.76116
H(2)         0.00061       57.78371       72.97968
H(2)        -0.23182       60.22389       75.52782
H(2)         0.13457       60.20143       72.63238
H(2)        -1.31050       59.95331       73.52105
H(2)         4.86606       61.61924       72.53015
H(2)         2.59134       56.33284       73.48177
H(2)         1.84956       56.69127       71.92705
H(2)         2.04256       59.41307       75.78787
H(2)         1.36578       57.28698       75.63478
H(2)        -0.20208       58.07668       75.36993
H(2)        -1.72070       62.22398       73.66535
H(2)        -0.04012       62.55962       74.06081
H(2)         2.71103       67.78551       64.16108
H(2)         0.70616       68.50578       64.37855
H(2)        -0.63074       68.55699       62.39946
H(2)         5.03160       69.21193       61.11841
H(2)         5.09680       67.55473       61.70155
H(2)         3.38147       69.54169       64.97961
H(2)         5.56098       68.55236       65.28205
H(2)         5.13573       67.20282       64.23986
H(2)         5.34537       70.06779       63.34100
H(2)         6.56810       68.83915       63.08316
H(2)         2.04403       67.77843       65.89365
H(2)         3.57117       65.91435       64.59995
H(2)         2.25003       65.62908       65.67310
H(2)        -0.95568       61.91104       71.29531
H(2)        -0.85759       63.54813       71.91372
H(2)         1.43754       63.50031       72.06260
H(2)         1.47891       61.73909       72.16072
H(2)         0.92228       61.56684       69.83730
H(2)         0.80894       63.31582       69.72029
H(2)         3.28982       61.90661       70.58463
H(2)         2.92782       62.32733       68.90017
H(2)         2.59971       64.68568       69.85297
H(2)         3.61229       64.05299       71.16891
H(2)         5.44631       63.83593       69.84285
H(2)         4.49652       63.78201       68.36570
H(2)         4.56431       66.23058       70.04693
H(2)         5.83078       65.87274       68.84893
H(2)         2.92416       66.22408       68.28193
H(2)         4.23881       67.36099       67.91877
H(2)         5.17318       65.89525       66.31718
H(2)         4.03645       64.61321       66.78012
*
