# Supplementary material for: Toward Simple, Predictive Understanding of Protein-Ligand Interactions: Electronic Structure Calculations on Torpedo Californica Acetylcholinesterase Join Forces with the Chemist’s Intuition
Source: Sci Rep. 2020 Jun 8;10:9218. doi: 10.1038/s41598-020-65984-0 (PMC7280257; doi:10.1038/s41598-020-65984-0)
Supplement: Supplementary file 2 — Supplementary information2. [file 41598_2020_65984_MOESM2_ESM.zip › ORCA input_files/1U65_CP0.inp]

%pal nprocs 16
end
%maxcore 7000
! dlpno-ccsd(t) def2-SVP Def2-SVP/C def2/j rijcosx verytightscf NormalPNO LED NOSOSCF
%mdci
MAxcore 200000
  LED 1
  LocMaxIterLed 600
  LocMaxIter 600
  LocTolLed 1e-6
end
*xyz 0 1
#281
#1U65_CP0.pdb
N(1)       -17.15600      104.40400       46.78800
C(1)       -17.43700      105.80500       47.00900
C(1)       -18.94600      105.85700       47.25500
O(1)       -19.71400      105.25900       46.51100
C(1)       -17.10200      106.62000       45.76100
C(1)       -17.75100      107.97300       45.79800
C(1)       -17.23500      108.98800       46.60300
C(1)       -18.95600      108.20200       45.13200
C(1)       -17.90700      110.19100       46.75600
C(1)       -19.63700      109.39800       45.28000
C(1)       -19.11000      110.38600       46.09800
N(1)       -24.66900      113.43700       47.89300
C(1)       -24.94400      114.75700       47.34200
C(1)       -26.35600      115.18200       47.69200
O(1)       -26.65800      116.37300       47.74600
C(1)       -24.82300      114.72400       45.82600
C(1)       -23.41000      114.70400       45.29800
C(1)       -22.85300      116.09600       45.12900
O(1)       -23.48000      116.95900       44.50000
N(1)       -21.66600      116.32700       45.68300
N(1)       -17.14600      102.01900       39.64400
C(1)       -16.58500      102.56800       40.88500
C(1)       -17.53800      102.31800       42.05300
O(1)       -17.19900      102.56300       43.20700
C(1)       -16.33000      104.08000       40.75000
C(1)       -17.59000      104.90800       40.73000
C(1)       -18.22400      105.28400       41.91200
C(1)       -18.17800      105.26800       39.52900
C(1)       -19.41900      105.99900       41.89500
C(1)       -19.37100      105.98100       39.49400
C(1)       -19.98800      106.34200       40.68000
O(1)       -21.18000      107.03400       40.62900
N(1)       -11.05200      110.24500       42.80100
C(1)       -11.40400      111.08900       41.67100
C(1)       -10.25600      111.94500       41.17400
O(1)       -10.26500      112.40600       40.03000
C(1)       -12.58300      111.98000       42.02800
C(1)       -13.80000      111.21100       42.36500
C(1)       -14.26700      110.92600       43.61300
C(1)       -14.69900      110.58400       41.44400
N(1)       -15.40800      110.15700       43.52800
C(1)       -15.69400      109.93300       42.20800
C(1)       -14.76200      110.50800       40.04500
C(1)       -16.73900      109.21400       41.62200
C(1)       -15.80600      109.79000       39.46100
C(1)       -16.77800      109.15400       40.25200
N(1)        -8.40500      111.29700       37.40400
C(1)        -8.96900      111.56000       36.07400
C(1)        -8.13000      112.62200       35.36100
O(1)        -7.67300      113.57500       35.97700
C(1)       -10.41100      112.04000       36.20400
C(1)       -11.38500      110.95900       36.67100
C(1)       -12.67400      111.59400       37.12200
C(1)       -11.62900      109.95300       35.53600
N(1)        -9.14500      114.81600       33.18700
C(1)        -9.90200      116.01800       32.86600
C(1)       -10.95300      116.39900       33.88100
O(1)       -11.25800      115.64200       34.79400
C(1)       -10.65100      115.82400       31.55100
C(1)        -9.78900      115.44700       30.39600
C(1)        -8.84000      116.32900       29.89900
C(1)        -9.96100      114.21800       29.76600
C(1)        -8.06400      115.99500       28.77400
C(1)        -9.19500      113.87200       28.64600
C(1)        -8.24300      114.76600       28.14800
N(1)       -11.46800      117.59800       33.71400
C(1)       -12.56500      118.03300       34.52200
C(1)       -13.70600      117.45400       33.71300
O(1)       -13.74900      117.66200       32.50600
C(1)       -12.70700      119.54900       34.60200
C(1)       -11.76800      120.16100       35.60700
O(1)       -11.80000      121.39900       35.75800
O(1)       -10.99800      119.40900       36.24600
N(1)       -14.62900      116.71900       34.31800
C(1)       -15.65700      116.09700       33.50300
C(1)       -16.77600      115.38600       34.23500
O(1)       -16.73300      115.17400       35.44400
C(1)       -14.99800      115.06400       32.59600
O(1)       -14.57100      113.92700       33.32600
N(1)       -29.29900      112.49600       34.46400
C(1)       -28.76800      112.15900       35.78100
C(1)       -27.35800      112.71800       36.03600
O(1)       -27.05400      113.20800       37.12900
C(1)       -28.77500      110.63800       35.94500
C(1)       -29.01100      110.16000       37.35200
C(1)       -28.90200      111.02300       38.43900
C(1)       -29.35500      108.82500       37.58600
C(1)       -29.13100      110.56600       39.73800
C(1)       -29.58500      108.35700       38.88100
C(1)       -29.47200      109.22800       39.95800
N(1)       -25.68300      116.15100       38.57100
C(1)       -24.53000      116.00600       39.45100
C(1)       -23.27100      116.78400       39.07800
O(1)       -22.46400      117.08100       39.94800
C(1)       -24.14300      114.53100       39.53000
C(1)       -24.97700      113.73100       40.52500
C(1)       -26.33300      113.52700       40.30200
C(1)       -24.41400      113.20100       41.68100
C(1)       -27.11200      112.81200       41.21600
C(1)       -25.17700      112.49300       42.59400
C(1)       -26.52600      112.29900       42.35700
O(1)       -27.28100      111.57700       43.25400
N(2)       -17.18800      113.19800       39.69200
N(2)       -14.79200      114.66500       41.91300
O(2)       -22.39300      109.69200       38.46900
O(2)       -22.34000      110.74200       40.48300
O(2)       -13.14700      115.66700       43.33500
O(2)       -10.63400      116.61700       39.75800
O(2)       -10.25300      116.59400       37.53600
O(2)       -12.07500      114.31600       37.60600
C(2)       -18.45700      112.58800       39.98200
C(2)       -21.05100      111.35500       40.40300
C(2)       -14.52500      114.55600       39.47700
C(2)       -16.85800      113.63100       42.14700
C(2)       -19.01400      112.46700       41.40100
C(2)       -18.15400      113.01900       42.48800
C(2)       -22.99900      109.99000       39.42600
C(2)       -15.26800      114.28700       40.59600
C(2)       -20.35100      111.82100       41.54000
C(2)       -19.17500      112.09700       38.74600
C(2)       -20.41900      111.51300       39.01300
C(2)       -16.51100      113.65500       40.73900
C(2)       -12.71500      115.64600       40.87500
C(2)       -13.22200      115.25000       39.60600
C(2)       -13.48300      115.37200       42.15500
C(2)       -11.34700      116.37100       41.03700
C(2)       -15.76200      114.28100       42.98300
C(2)       -11.00600      116.29600       38.46400
C(2)       -13.34800      116.19000       37.23300
C(2)       -12.40800      115.55600       38.26900
C(2)       -18.66600      112.93400       43.95500
C(2)       -19.44900      114.18500       44.54600
C(2)       -13.88500      117.49500       37.55200
N(2)       -24.30800      109.67500       39.65800
N(2)       -25.91800      105.82700       38.98500
C(2)       -24.44300      107.39400       40.29800
C(2)       -25.71200      109.80600       39.12600
C(2)       -25.76800      107.25300       39.57600
C(2)       -24.24600      108.83200       40.84100
C(2)       -27.08200      105.73000       37.90900
C(2)       -26.85900      104.45700       37.14800
C(2)       -26.20500      104.80900       40.04800
C(2)       -26.33500      103.35200       39.52800
C(2)       -27.04900      103.23000       38.09400
C(2)       -25.91800      108.36500       38.44500
H(1)       -16.15852      104.28059       46.61418
H(1)       -17.68515      104.07432       45.98071
H(1)       -16.86391      106.20671       47.81838
H(1)       -19.31857      106.39803       48.05093
H(1)       -16.04096      106.74468       45.70142
H(1)       -17.47178      106.09314       44.90626
H(1)       -16.33852      108.84136       47.09274
H(1)       -19.34535      107.46820       44.51966
H(1)       -17.51443      110.93431       47.35467
H(1)       -20.52953      109.55312       44.78567
H(1)       -19.61933      111.27554       46.21767
H(1)       -23.71733      113.15971       47.65252
H(1)       -25.32812      112.76238       47.50461
H(1)       -24.23752      115.44661       47.75457
H(1)       -27.07162      114.46447       47.88707
H(1)       -25.32158      113.84571       45.47255
H(1)       -25.26102      115.63373       45.47184
H(1)       -22.79158      114.16495       45.98494
H(1)       -23.42143      114.23245       44.33758
H(1)       -21.25161      117.21672       45.60602
H(1)       -21.20183      115.60826       46.17002
H(1)       -16.50077      102.19245       38.87329
H(1)       -18.03995      102.46885       39.44681
H(1)       -15.65388      102.07499       41.07173
H(1)       -18.47966      101.93792       41.86905
H(1)       -15.73080      104.39673       41.57798
H(1)       -15.84117      104.23191       39.81039
H(1)       -17.80015      105.02788       42.81742
H(1)       -17.72163      105.00177       38.64251
H(1)       -19.87613      106.27063       42.77946
H(1)       -19.79442      106.23980       38.58914
H(1)       -21.55519      107.26046       39.80080
H(1)       -10.26070      109.65259       42.54942
H(1)       -11.84946      109.65963       43.04959
H(1)       -11.66497      110.42473       40.87379
H(1)        -9.45915      112.14400       41.79886
H(1)       -12.79871      112.61284       41.19261
H(1)       -12.30903      112.54584       42.89383
H(1)       -13.83012      111.24011       44.49362
H(1)       -15.93176      109.82332       44.29192
H(1)       -14.05087      110.97352       39.45968
H(1)       -17.45516      108.74532       42.19860
H(1)       -15.86534      109.72497       38.43276
H(1)       -17.53854      108.62982       39.79173
H(1)        -7.44140      110.97677       37.30743
H(1)        -8.95708      110.57779       37.87127
H(1)        -8.95504      110.65580       35.50205
H(1)        -7.94750      112.53351       34.34913
H(1)       -10.73513      112.39503       35.24807
H(1)       -10.41663      112.80610       36.95097
H(1)       -10.96453      110.43071       37.50107
H(1)       -13.11280      112.12889       36.30576
H(1)       -12.47573      112.27095       37.92657
H(1)       -13.34926      110.83332       37.45409
H(1)       -12.05027      110.46088       34.69368
H(1)       -12.30603      109.19502       35.87065
H(1)       -10.70066      109.50239       35.25309
H(1)        -8.46260      114.63709       32.45031
H(1)        -9.78183      114.02263       33.26052
H(1)        -9.16426      116.79227       32.83201
H(1)       -11.37741      115.05105       31.69159
H(1)       -11.08686      116.77046       31.30784
H(1)        -8.70167      117.24163       30.36050
H(1)       -10.66199      113.55320       30.12888
H(1)        -7.36287      116.66107       28.41374
H(1)        -9.33333      112.95735       28.18851
H(1)        -7.67713      114.51603       27.32197
H(1)       -11.09612      118.19930       33.02888
H(1)       -12.48692      117.73213       35.54586
H(1)       -13.71215      119.78568       34.88227
H(1)       -12.46312      119.95074       33.64074
H(1)       -11.01375      118.48444       36.09463
H(1)       -14.61752      116.59813       35.29498
H(1)       -16.11492      116.91678       32.98999
H(1)       -17.60061      115.06968       33.70116
H(1)       -15.70243      114.75492       31.85226
H(1)       -14.13886      115.51422       32.14424
H(1)       -15.33764      113.50436       33.74378
H(1)       -30.23190      112.09660       34.36116
H(1)       -28.68542      112.11681       33.74280
H(1)       -29.40189      112.62126       36.50860
H(1)       -26.65425      112.68331       35.28197
H(1)       -27.82704      110.26306       35.61990
H(1)       -29.59376      110.27405       35.36012
H(1)       -28.64917      112.01127       38.28275
H(1)       -29.44022      108.17534       36.78869
H(1)       -29.04863      111.21554       40.53571
H(1)       -29.83777      107.36880       39.03781
H(1)       -29.63939      108.88802       40.91791
H(1)       -25.94599      117.13489       38.51451
H(1)       -26.46443      115.61098       38.94268
H(1)       -24.86467      116.42150       40.37850
H(1)       -23.10153      117.05789       38.09755
H(1)       -23.11552      114.46647       39.82157
H(1)       -24.32014      114.10895       38.56284
H(1)       -26.77134      113.90885       39.44931
H(1)       -23.40729      113.33819       41.86192
H(1)       -28.11860      112.66820       41.03962
H(1)       -24.74100      112.11148       43.44803
H(1)       -28.19501      111.44369       43.09655
H(2)       -11.58022      114.50641       36.79370
H(2)       -14.87188      114.27598       38.54626
H(2)       -20.77022      111.71279       42.47679
H(2)       -18.78486      112.18407       37.79456
H(2)       -20.95693      111.15856       38.20676
H(2)       -10.96848      116.65594       41.95382
H(2)       -15.70541      114.41793       44.00431
H(2)       -12.80539      116.27877       36.31507
H(2)       -14.19720      115.54040       37.19082
H(2)       -17.81378      112.76770       44.58028
H(2)       -19.39146      112.14763       43.93966
H(2)       -18.79019      115.02659       44.59681
H(2)       -19.80559      113.95142       45.52742
H(2)       -20.27823      114.41897       43.91154
H(2)       -13.08629      118.20452       37.61153
H(2)       -14.39395      117.45116       38.49219
H(2)       -14.57191      117.79446       36.78821
H(2)       -23.64946      107.16713       39.61703
H(2)       -24.43698      106.71706       41.12662
H(2)       -26.41669      109.97262       39.91375
H(2)       -25.85654      110.63233       38.46178
H(2)       -26.55596      107.40111       40.28458
H(2)       -25.02450      109.08710       41.52931
H(2)       -23.32569      108.94453       41.37510
H(2)       -28.03415      105.70639       38.39661
H(2)       -27.07341      106.57659       37.25470
H(2)       -25.86450      104.44959       36.75327
H(2)       -27.56708      104.39705       36.34805
H(2)       -27.12401      105.07598       40.52658
H(2)       -25.36711      104.82030       40.71337
H(2)       -25.35325      102.93342       39.45151
H(2)       -26.95348      102.82845       40.22677
H(2)       -26.65334      102.36726       37.60000
H(2)       -28.09895      103.16751       38.29048
H(2)       -25.17758      108.21329       37.68760
H(2)       -26.88643      108.30474       37.99399
*
