# Supplementary material for: Toward Simple, Predictive Understanding of Protein-Ligand Interactions: Electronic Structure Calculations on Torpedo Californica Acetylcholinesterase Join Forces with the Chemist’s Intuition
Source: Sci Rep. 2020 Jun 8;10:9218. doi: 10.1038/s41598-020-65984-0 (PMC7280257; doi:10.1038/s41598-020-65984-0)
Supplement: Supplementary file 2 — Supplementary information2. [file 41598_2020_65984_MOESM2_ESM.zip › ORCA input_files/1W6R_GNT.inp]

%pal nprocs 16
end
%maxcore 7000
! dlpno-ccsd(t) def2-SVP Def2-SVP/C def2/j rijcosx verytightscf NormalPNO LED NOSOSCF
%mdci
MAxcore 70000
  LED 1
  LocMaxIterLed 600
  LocMaxIter 600
  LocTolLed 1e-6
end
*xyz 0 1
#188
#1W6R_GNT.pdb
N(1)         1.64500       65.15700       60.33900
C(1)         0.82300       65.02900       61.53700
C(1)         0.75500       63.54600       61.98100
O(1)        -0.24700       63.10200       62.54800
N(1)        -2.19300       60.95000       61.91800
C(1)        -3.38600       61.02100       62.78100
C(1)        -3.90400       62.43700       62.96200
O(1)        -4.94800       62.62300       63.61200
C(1)        -3.12600       60.44000       64.19000
C(1)        -2.19600       61.25900       65.08500
C(1)        -2.68700       62.28600       65.90000
C(1)        -0.83800       60.96000       65.15100
C(1)        -1.83500       63.00000       66.76800
C(1)         0.01000       61.62600       66.01800
C(1)        -0.49500       62.64400       66.83000
O(1)         0.33800       63.22600       67.75100
N(1)         6.15600       67.30100       54.58100
C(1)         7.04200       67.09000       55.69300
C(1)         6.57300       65.97700       56.63400
O(1)         5.39800       65.85300       56.87900
C(1)         7.18700       68.43800       56.47600
C(1)         8.21000       68.38300       57.64500
C(1)         7.58300       68.00300       58.97900
O(1)         6.30300       67.95000       59.07600
O(1)         8.37600       67.75400       59.95500
N(1)         7.51200       65.18800       57.15400
C(1)         7.22100       64.11000       58.13900
C(1)         6.18200       63.14400       57.54100
O(1)         6.45900       62.59300       56.50200
C(1)         6.78400       64.73900       59.47400
O(1)         6.65900       63.78200       60.54400
N(1)         6.81000       57.82500       69.26300
C(1)         6.96900       57.86000       67.80300
C(1)         6.25700       56.68900       67.10800
O(1)         6.76200       56.11800       66.13300
C(1)         8.46400       57.91000       67.37700
C(1)         8.73500       58.89700       66.24800
C(1)         8.01900       58.81500       65.02800
C(1)         9.68400       59.91700       66.39300
C(1)         8.24900       59.70200       64.01300
C(1)         9.92700       60.81500       65.38700
C(1)         9.20400       60.71700       64.17400
N(1)         2.15000       55.61600       65.93700
C(1)         0.79300       56.12500       65.72800
C(1)        -0.10700       54.98600       65.32500
O(1)         0.30700       54.06000       64.67300
C(1)         0.87700       57.24300       64.66800
C(1)         2.07100       58.14900       64.89000
C(1)         2.16700       58.90200       66.06000
C(1)         3.15700       58.13200       64.01100
C(1)         3.32600       59.62900       66.36000
C(1)         4.31000       58.84000       64.29000
C(1)         4.40500       59.60200       65.47100
N(1)         9.32800       64.45000       70.36200
C(1)         8.67300       63.23800       70.86700
C(1)         9.11000       62.84300       72.26300
O(1)         8.31700       62.26200       72.99300
C(1)         8.85800       62.08300       69.88100
C(1)         8.44700       62.44900       68.48700
C(1)         9.33400       63.16300       67.66700
C(1)         7.12700       62.24400       68.06700
C(1)         8.93000       63.70100       66.42000
C(1)         6.69400       62.76600       66.83800
C(1)         7.58900       63.50000       66.00400
N(1)        11.80000       68.86900       64.87700
C(1)        11.03800       68.24100       63.82000
C(1)         9.94500       69.23900       63.45500
O(1)         9.21700       69.70200       64.31700
C(1)        10.40700       66.97000       64.36800
C(1)         9.84000       66.05800       63.32300
N(1)        10.60400       65.53800       62.29700
C(1)         8.60200       65.51400       63.19000
C(1)         9.85800       64.70500       61.58300
N(1)         8.64300       64.66900       62.10200
C(2)         2.65000       67.66100       63.43200
C(2)         2.79900       68.17200       62.19800
C(2)         4.19300       68.40800       61.58500
C(2)         5.36900       68.45900       62.73400
C(2)         5.15300       67.22700       63.66400
C(2)         3.84600       67.35100       64.43000
O(2)         5.19000       65.99100       62.95800
C(2)         4.58900       63.76600       63.91100
C(2)         3.82700       63.10500       64.91200
C(2)         3.07600       63.84700       65.82100
C(2)         2.22900       65.96500       66.81000
N(2)         1.99400       67.22000       67.06700
C(2)         2.45300       68.43100       66.33700
C(2)         3.80900       68.42400       65.59900
C(2)         4.51900       65.18500       63.87600
C(2)         3.75200       65.92400       64.78500
C(2)         3.02900       65.28800       65.78000
C(2)         5.82400       61.78500       63.30600
O(2)         5.48700       63.13300       63.00600
O(2)         4.31800       67.24900       60.69000
C(2)         1.21200       67.43100       68.27100
H(1)         1.68295       66.13614       60.05572
H(1)         1.23849       64.60092       59.58672
H(1)        -0.16536       65.38115       61.32718
H(1)         1.25762       65.61012       62.32333
H(1)         1.55714       62.92232       61.80038
H(1)        -2.41168       61.34318       61.00258
H(1)        -1.90845       59.97639       61.81069
H(1)        -4.11955       60.43484       62.26794
H(1)        -3.39584       63.23545       62.55058
H(1)        -2.69468       59.46815       64.07011
H(1)        -4.07562       60.43630       64.68306
H(1)        -3.69036       62.52487       65.86500
H(1)        -0.45438       60.22354       64.53823
H(1)        -2.20105       63.77255       67.34610
H(1)         1.00923       61.37219       66.06439
H(1)         1.24153       62.98036       67.78666
H(1)         6.52046       68.05088       53.99342
H(1)         5.23170       67.55877       54.92687
H(1)         7.98654       66.77043       55.30490
H(1)         6.23018       68.69816       56.87813
H(1)         7.55193       69.16323       55.77903
H(1)         8.66267       69.34733       57.74534
H(1)         8.92475       67.62406       57.40409
H(1)         9.30318       67.80712       59.83058
H(1)         8.44555       65.32459       56.87280
H(1)         8.09604       63.53085       58.34828
H(1)         5.27962       62.97292       58.01160
H(1)         5.83572       65.21356       59.33097
H(1)         7.54541       65.43438       59.75965
H(1)         5.97434       63.13282       60.31882
H(1)         5.81755       57.79285       69.49625
H(1)         7.22816       58.66126       69.67070
H(1)         6.50041       58.76648       67.48111
H(1)         5.34028       56.37267       67.46097
H(1)         9.04987       58.19522       68.22571
H(1)         8.72426       56.93657       67.01700
H(1)         7.31214       58.07348       64.90339
H(1)        10.21158       59.99381       67.27662
H(1)         7.72080       59.62488       63.12978
H(1)        10.63235       61.55775       65.51281
H(1)         9.37872       61.38959       63.41104
H(1)         2.76296       56.38418       66.21012
H(1)         2.49331       55.19806       65.07221
H(1)         0.37168       56.54111       66.61920
H(1)        -1.09797       54.99856       65.61281
H(1)         0.95880       56.79516       63.69968
H(1)        -0.00830       57.83885       64.74608
H(1)         1.37052       58.92390       66.71587
H(1)         3.09686       57.58202       63.13984
H(1)         3.38318       60.18036       67.23049
H(1)         5.10396       58.81057       63.63137
H(1)         5.26358       60.13574       65.67831
H(1)         8.98721       64.65437       69.42259
H(1)        10.33714       64.30433       70.33339
H(1)         7.63142       63.46886       70.94896
H(1)        10.06293       63.06066       72.59402
H(1)         9.89019       61.80122       69.87190
H(1)         8.23356       61.27617       70.20350
H(1)        10.30752       63.30006       67.98084
H(1)         6.47320       61.70971       68.66039
H(1)         9.59434       64.22557       65.82966
H(1)         5.71880       62.61738       66.53481
H(1)         7.26247       63.88264       65.10290
H(1)        12.22993       69.72408       64.52430
H(1)        12.52745       68.22990       65.19757
H(1)        11.64027       67.98887       62.97230
H(1)         9.82018       69.52493       62.47129
H(1)        11.15603       66.43194       64.91054
H(1)         9.58620       67.27756       64.98168
H(1)        11.54939       65.75095       62.12340
H(1)         7.78393       65.69899       63.79130
H(1)        10.17453       64.17244       60.75764
H(2)         1.69117       67.45562       63.75370
H(2)         1.95966       68.41214       61.64767
H(2)         4.30083       69.34663       61.08276
H(2)         5.29103       69.36408       63.29938
H(2)         6.34064       68.43337       62.28660
H(2)         5.96970       67.22233       64.35529
H(2)         3.82996       62.07440       64.96560
H(2)         2.53624       63.34989       66.54665
H(2)         2.64462       65.59909       67.72557
H(2)         1.27752       65.76154       66.36482
H(2)         1.70469       68.65153       65.60468
H(2)         2.60420       69.14523       67.11925
H(2)         3.98018       69.39452       65.18225
H(2)         4.56865       68.16656       66.30720
H(2)         6.49993       61.41289       62.56469
H(2)         4.93606       61.18798       63.31086
H(2)         6.28968       61.73946       64.26827
H(2)         4.21139       66.43209       61.20205
H(2)         1.05912       68.47980       68.41776
H(2)         1.73527       67.02576       69.11175
H(2)         0.26498       66.94303       68.17129
*
