# Supplementary material for: Toward Simple, Predictive Understanding of Protein-Ligand Interactions: Electronic Structure Calculations on Torpedo Californica Acetylcholinesterase Join Forces with the Chemist’s Intuition
Source: Sci Rep. 2020 Jun 8;10:9218. doi: 10.1038/s41598-020-65984-0 (PMC7280257; doi:10.1038/s41598-020-65984-0)
Supplement: Supplementary file 2 — Supplementary information2. [file 41598_2020_65984_MOESM2_ESM.zip › ORCA input_files/3ZV7_NHG.inp]

%pal nprocs 16
end
%maxcore 10000
! dlpno-ccsd(t) def2-SVP Def2-SVP/C def2/j rijcosx verytightscf NormalPNO LED NOSOSCF
%mdci
  LED 1
  LocMaxIterLed 600
  LocMaxIter 600
  LocTolLed 1e-6
MAxcore 65000
end
*xyz 0 1
#86
#3ZV7_NHG.pdb
N(1)        -0.36500       73.54200       65.00500
C(1)        -0.47100       72.30700       64.24200
C(1)        -1.87100       71.72000       64.28000
O(1)        -2.20600       70.86100       63.46000
C(1)         0.52900       71.27400       64.78000
C(1)         1.94300       71.77800       64.79400
C(1)         2.66500       72.17400       65.88300
C(1)         2.80800       71.94200       63.65800
N(1)         3.93000       72.57100       65.49800
C(1)         4.04200       72.43700       64.13800
C(1)         2.65800       71.72000       62.28200
C(1)         5.12300       72.71200       63.29200
C(1)         3.74300       71.99900       61.43100
C(1)         4.95600       72.48900       61.94600
N(1)         7.32800       64.90700       57.02700
C(1)         6.88400       63.86000       57.95400
C(1)         6.08400       62.77700       57.19600
O(1)         6.59600       62.18400       56.25300
C(1)         6.03600       64.54700       59.06100
O(1)         5.30000       63.63300       59.86700
N(1)        11.45400       68.79900       64.69500
C(1)        10.71000       68.11500       63.64600
C(1)         9.60500       69.06700       63.21800
O(1)         8.77800       69.45200       64.02800
C(1)        10.09900       66.84700       64.24000
C(1)         9.42800       65.94500       63.24700
N(1)        10.09700       65.36300       62.18800
C(1)         8.16600       65.44900       63.21400
C(1)         9.27600       64.54300       61.55400
N(1)         8.09800       64.57600       62.15700
C(2)         4.84900       65.33800       62.59800
C(2)         4.04000       66.33600       63.13000
C(2)         3.88400       67.80700       62.74500
C(2)         3.42700       67.97800       61.29400
C(2)         5.16900       68.57900       63.04500
C(2)         5.06100       68.66200       64.56600
N(2)         3.68200       69.15000       64.71000
C(2)         2.88800       68.32400       63.78500
N(2)         2.40500       67.10900       64.46000
C(2)         3.11000       66.03000       64.12100
C(2)         2.99600       64.71400       64.55600
C(2)         3.80300       63.71300       64.02700
C(2)         4.73800       64.02700       63.04700
O(2)         5.57000       63.06800       62.55700
H(1)        -1.03163       74.22374       64.64274
H(1)         0.58113       73.91363       64.92064
H(1)        -0.24717       72.54590       63.22331
H(1)        -2.54412       72.04041       64.99363
H(1)         0.48405       70.40186       64.16173
H(1)         0.25532       71.06079       65.79219
H(1)         2.31552       72.17625       66.85402
H(1)         4.63629       72.89706       66.10139
H(1)         1.76944       71.35912       61.90089
H(1)         6.01547       73.07020       63.66645
H(1)         3.64728       71.84195       60.41552
H(1)         5.73681       72.68522       61.30036
H(1)         7.88935       64.48863       56.28521
H(1)         7.88900       65.59287       57.53223
H(1)         7.71746       63.36184       58.40354
H(1)         5.11856       62.55280       57.48356
H(1)         5.34511       65.21561       58.59139
H(1)         6.71941       65.05536       59.70862
H(1)         4.66666       63.15067       59.31280
H(1)        11.87030       69.64999       64.31697
H(1)        12.19081       68.18614       65.04416
H(1)        11.32884       67.84794       62.81497
H(1)         9.55420       69.38878       62.23877
H(1)        10.88048       66.29333       64.71711
H(1)         9.33538       67.16993       64.91638
H(1)        11.03573       65.53183       61.94404
H(1)         7.39911       65.68436       63.86324
H(1)         9.51379       63.97271       60.72741
H(2)         5.53652       65.57212       61.86484
H(2)         4.17758       67.59271       60.63591
H(2)         3.27193       69.01666       61.08895
H(2)         2.51207       67.44416       61.14295
H(2)         5.16826       69.54788       62.59094
H(2)         6.06747       68.13085       62.67512
H(2)         5.76903       69.35198       64.97529
H(2)         5.26548       67.74517       65.07837
H(2)         3.35671       69.02813       65.66903
H(2)         2.07024       68.89580       63.39870
H(2)         1.64822       67.09478       65.08954
H(2)         2.30213       64.47693       65.28220
H(2)         3.70840       62.74092       64.36037
H(2)         6.19812       63.28553       61.89661
*
