# Supplementary material for: Toward Simple, Predictive Understanding of Protein-Ligand Interactions: Electronic Structure Calculations on Torpedo Californica Acetylcholinesterase Join Forces with the Chemist’s Intuition
Source: Sci Rep. 2020 Jun 8;10:9218. doi: 10.1038/s41598-020-65984-0 (PMC7280257; doi:10.1038/s41598-020-65984-0)
Supplement: Supplementary file 2 — Supplementary information2. [file 41598_2020_65984_MOESM2_ESM.zip › ORCA input_files/5NAP_DZ7.inp]

%pal nprocs 16
end
%maxcore 10000
! dlpno-ccsd(t) def2-SVP Def2-SVP/C def2/j rijcosx verytightscf NormalPNO LED NOSOSCF
%mdci
  LED 1
  LocMaxIterLed 600
  LocMaxIter 600
  LocTolLed 1e-6
MAxcore 65000
end
*xyz 0 1
#96
#5NAP_DZ7.pdb
N(1)        163.25900       38.66300      180.28300
C(1)       163.79000       38.34600      181.56600
C(1)       165.26100       38.60900      181.63000
O(1)       166.00400       38.26900      180.66900
C(1)       163.53800       36.87000      181.83900
C(1)       164.02400       36.47300      183.25700
C(1)       163.19600       36.67900      184.38000
C(1)       165.29700       35.89500      183.44800
C(1)       163.63400       36.33300      185.66700
C(1)       165.73700       35.54800      184.72300
C(1)       164.91100       35.75300      185.82800
O(1)       165.35000       35.37300      187.08900
N(1)       172.91600       28.29400      168.39100
C(1)       173.18600       27.54500      169.61500
C(1)       171.95600       27.50000      170.49300
O(1)       171.29000       28.49000      170.67900
C(1)       174.37200       28.06200      170.35600
C(1)       174.87200       27.13500      171.49500
C(1)       174.19800       27.47000      172.82600
O(1)       173.52700       28.53500      172.86100
O(1)       174.35700       26.69400      173.83400
O(2)       167.24700       26.80000      183.88600
C(2)       167.18900       28.03000      184.03200
C(2)       166.19800       28.73800      184.67400
C(2)       165.10800       28.24500      185.26800
C(2)       164.18100       29.08100      185.87800
O(2)       163.01000       28.72000      186.52300
C(2)       162.57900       27.34200      186.38800
C(2)       164.46600       30.41200      185.87300
O(2)       163.47700       31.08300      186.47800
C(2)       163.65100       32.50400      186.51900
C(2)       165.64000       30.91000      185.21700
C(2)       166.49900       30.07100      184.59800
C(2)       167.70900       30.19100      183.93600
C(2)       168.12400       28.89200      183.59300
C(2)       169.28000       28.54800      182.94300
C(2)       170.48500       29.30000      182.32900
C(2)       170.57000       28.81900      180.85600
C(2)       171.86500       29.21600      180.27000
C(2)       170.49400       30.77600      182.40700
C(2)       171.82300       31.18500      181.73100
N(2)       171.92400       30.70200      180.31000
C(2)       173.11100       31.28500      179.58200
C(2)       173.10900       30.95900      178.16900
C(2)       172.27300       31.70500      177.30200
C(2)       172.19200       31.43500      175.92600
C(2)       172.95100       30.37600      175.42300
C(2)       173.80600       29.65600      176.28000
C(2)       173.89000       29.93100      177.64600
H(1)       163.41932       39.65030      180.08315
H(1)       162.25700       38.47246      180.27319
H(1)       163.31016       38.96193      182.29763
H(1)       165.66781       39.06831      182.45980
H(1)       164.06393       36.28570      181.11313
H(1)       162.48536       36.68815      181.77750
H(1)       162.25737       37.08888      184.25351
H(1)       165.90875       35.72755      182.63391
H(1)       163.02970       36.50051      186.48663
H(1)       166.67569       35.13854      184.85037
H(1)       166.19792       34.98822      187.19363
H(1)       173.75566       28.31369      167.81223
H(1)       172.64468       29.24801      168.62903
H(1)       173.43079       26.54420      169.32624
H(1)       171.68179       26.61093      170.93953
H(1)       174.11262       29.00770      170.78412
H(1)       175.16944       28.12940      169.64576
H(1)       175.93002       27.25417      171.60123
H(1)       174.62648       26.12556      171.23879
H(1)       174.86804       25.91333      173.74825
H(2)       164.95159       27.22494      185.27396
H(2)       161.66812       27.19839      186.93075
H(2)       163.33366       26.69228      186.77946
H(2)       162.41719       27.11855      185.35418
H(2)       162.81677       32.95123      187.01795
H(2)       163.71548       32.88438      185.52098
H(2)       164.55074       32.73802      187.04871
H(2)       165.83141       31.92409      185.21781
H(2)       168.21191       31.06889      183.73250
H(2)       169.75170       27.89215      183.64461
H(2)       168.79745       28.38866      182.00138
H(2)       171.34056       29.05845      182.92446
H(2)       170.47885       27.75333      180.82529
H(2)       169.77759       29.26703      180.29364
H(2)       172.66920       28.80094      180.84086
H(2)       171.95543       28.85742      179.26594
H(2)       169.65840       31.18864      181.88126
H(2)       170.41964       31.13313      183.41290
H(2)       171.89510       32.25256      181.73566
H(2)       172.61953       30.73227      182.28370
H(2)       173.09046       32.34945      179.68887
H(2)       173.99575       30.86416      180.01213
H(2)       171.70486       32.47201      177.69434
H(2)       171.59102       32.00090      175.30664
H(2)       172.88550       30.12144      174.42504
H(2)       174.38885       28.90121      175.88553
H(2)       174.51772       29.38401      178.25575
*
