# Supplementary material for: Toward Simple, Predictive Understanding of Protein-Ligand Interactions: Electronic Structure Calculations on Torpedo Californica Acetylcholinesterase Join Forces with the Chemist’s Intuition
Source: Sci Rep. 2020 Jun 8;10:9218. doi: 10.1038/s41598-020-65984-0 (PMC7280257; doi:10.1038/s41598-020-65984-0)
Supplement: Supplementary file 2 — Supplementary information2. [file 41598_2020_65984_MOESM2_ESM.zip › ORCA input_files/5NAU_DZ0.inp]

%pal nprocs 16
end
%maxcore 10000
! dlpno-ccsd(t) def2-SVP Def2-SVP/C def2/j rijcosx verytightscf NormalPNO LED NOSOSCF
%mdci
  LED 1
  LocMaxIterLed 600
  LocMaxIter 600
  LocTolLed 1e-6
MAxcore 65000
end
*xyz 0 1
#117
#5NAU_DZ0.pdb
N(1)       117.34100      124.99100      168.04900
C(1)       117.56700      124.20800      169.28200
C(1)       116.34800      124.06400      170.17300
O(1)       115.57500      124.98600      170.34100
C(1)       118.78800      124.70500      170.05600
C(1)       119.26500      123.74800      171.18900
C(1)       118.56700      124.02100      172.54400
O(1)       117.82200      125.03100      172.59800
O(1)       118.78100      123.25100      173.54700
N(1)       101.38800      129.55300      183.97300
C(1)       101.78400      128.29100      184.54100
C(1)       100.66100      127.64300      185.31700
O(1)       100.67800      126.44200      185.46900
C(1)       102.99700      128.50400      185.39800
C(1)       104.10300      129.02400      184.62000
C(1)       104.50000      130.31700      184.53300
C(1)       104.96800      128.26500      183.77300
N(1)       105.60900      130.41900      183.69500
C(1)       105.89800      129.16400      183.20600
C(1)       105.06400      126.92200      183.47000
C(1)       106.90800      128.75200      182.32200
C(1)       106.11000      126.47800      182.61000
C(1)       107.01100      127.39800      182.04800
N(1)       115.98400      120.98700      183.85000
C(1)       114.56700      120.91800      184.17600
C(1)       114.41400      120.34000      185.57600
O(1)       113.47800      120.68900      186.25700
C(1)       113.81000      120.03300      183.11400
C(1)       113.90900      120.61200      181.73200
C(1)       114.98600      120.30400      180.92500
C(1)       113.05700      121.62100      181.35700
C(1)       115.15300      120.91700      179.70600
C(1)       113.21600      122.23600      180.13900
C(1)       114.27300      121.89700      179.31200
O(2)       111.72500      123.63300      183.72300
C(2)       111.77800      124.83500      183.77700
C(2)       110.87300      125.61700      184.32100
C(2)       109.75300      125.27400      184.90400
C(2)       108.92400      126.23700      185.40800
C(2)       109.31900      127.54300      185.29500
O(2)       108.54900      128.55300      185.78500
C(2)       107.26400      128.32500      186.38200
C(2)       110.51200      127.81400      184.67500
C(2)       111.27300      126.85300      184.19700
C(2)       112.45200      126.83800      183.57500
C(2)       112.75000      125.57600      183.32000
C(2)       113.83700      125.13600      182.71600
C(2)       115.01400      125.90200      182.14400
C(2)       115.20800      125.24100      180.81400
C(2)       116.39500      125.81500      180.13500
C(2)       114.84900      127.36100      181.97200
C(2)       116.03400      127.93900      181.17000
N(2)       116.24400      127.23700      179.89600
C(2)       117.45000      127.70600      179.20000
C(2)       117.42400      127.45700      177.84000
C(2)       116.63600      128.22500      177.00600
C(2)       116.57700      128.00900      175.65000
C(2)       117.32800      126.99400      175.11500
C(2)       118.12400      126.23800      175.94700
C(2)       118.18800      126.45300      177.30300
H(1)       118.20710      125.03754      167.51225
H(1)       117.04260      125.93473      168.29544
H(1)       117.77341      123.21443      168.94272
H(1)       116.17159      123.16409      170.64635
H(1)       118.54365      125.64915      170.49619
H(1)       119.59098      124.76851      169.35166
H(1)       120.32006      123.87105      171.31784
H(1)       119.01277      122.75096      170.89371
H(1)       119.34581      122.50894      173.45585
H(1)       100.56327      129.41874      183.38803
H(1)       102.15008      129.92479      183.40608
H(1)       102.02497      127.61369      183.74848
H(1)        99.89510      128.21258      185.70944
H(1)       103.28515      127.57004      185.83343
H(1)       102.75365      129.21576      186.15898
H(1)       104.04787      131.10906      185.01596
H(1)       106.10134      131.24605      183.48805
H(1)       104.38722      126.24815      183.86106
H(1)       107.55140      129.43428      181.89125
H(1)       106.20646      125.47256      182.39830
H(1)       107.75949      127.06057      181.42276
H(1)       116.09889      121.37326      182.91298
H(1)       116.38656      120.05039      183.88338
H(1)       114.13675      121.89739      184.15203
H(1)       115.09987      119.65957      185.93880
H(1)       114.23981      119.05313      183.11042
H(1)       112.77587      119.99884      183.38658
H(1)       115.67515      119.60395      181.24127
H(1)       112.29751      121.91731      181.98976
H(1)       115.93448      120.64313      179.09013
H(1)       112.54168      122.95690      179.83797
H(1)       114.39946      122.37616      178.40677
H(2)       109.49579      124.27771      184.98324
H(2)       108.02978      125.98777      185.85886
H(2)       106.84454      129.25887      186.69319
H(2)       107.37395      127.68288      187.23082
H(2)       106.61545      127.86326      185.66710
H(2)       110.81994      128.79451      184.58122
H(2)       113.02679      127.66121      183.33631
H(2)       114.27981      124.47117      183.42791
H(2)       113.38106      124.86518      181.78666
H(2)       115.83788      125.85806      182.82531
H(2)       115.35431      124.19080      180.95744
H(2)       114.34126      125.40537      180.20849
H(2)       117.25603      125.65681      180.75023
H(2)       116.50388      125.32857      179.18820
H(2)       113.93778      127.55426      181.44548
H(2)       114.81900      127.82555      182.93543
H(2)       115.83967      128.97116      180.96559
H(2)       116.91814      127.81575      181.75992
H(2)       117.54144      128.76132      179.35110
H(2)       118.28151      127.16902      179.60638
H(2)       116.07237      128.98684      177.41457
H(2)       115.98064      128.59771      175.04767
H(2)       117.29721      126.79905      174.10205
H(2)       118.69378      125.48167      175.53672
H(2)       118.79605      125.87311      177.90218
*
