# Supplementary material for: Toward Simple, Predictive Understanding of Protein-Ligand Interactions: Electronic Structure Calculations on Torpedo Californica Acetylcholinesterase Join Forces with the Chemist’s Intuition
Source: Sci Rep. 2020 Jun 8;10:9218. doi: 10.1038/s41598-020-65984-0 (PMC7280257; doi:10.1038/s41598-020-65984-0)
Supplement: Supplementary file 3 — Supplementary information3. [file 41598_2020_65984_MOESM3_ESM.xlsx]

## Sheet: Title Page
Toward Simple, Predictive Understanding of Protein-Ligand Interactions:
Electronic Structure Calculations on Torpedo Californica Acetylcholinesterase Join Forces with the Chemist’s Intuition
Supplementary spreadsheet
by Nitai Sylvetsky
Department of Organic Chemistry, Weizmann Institute of Science, 76100 Reḥovot, Israel
Email: nitai.sylvetsky@weizmann.ac.il

## Sheet: Binding Energies
in a.u.							in kcal/mol		Conversion	627.509
Complex_name	TotalE	IntraE1	IntraE2	InterE	check		Complex_name	InterE
1E66_HUX.out	-4837.54	-3574.03	-1263.27	-0.234961	-0.234961		1E66_HUX.out	-147.44
1H22_E10.out	-6542.46	-5086.02	-1456.05	-0.388135	-0.388135		1H22_E10.out	-243.558
1H23_E12.out	-5935.69	-4401.01	-1534.33	-0.351236	-0.351236		1H23_E12.out	-220.404
1U65_CP0.out	-6666.28	-4723.64	-1942.31	-0.320708	-0.320708		1U65_CP0.out	-201.247
1W6R_GNT.out	-4400.03	-3462.57	-937.301	-0.157478	-0.157478		1W6R_GNT.out	-98.8191
3ZV7_NHG.out	-2013.49	-1403.29	-610.071	-0.130304	-0.130304		3ZV7_NHG.out	-81.767
5NAP_DZ7.out	-2234.21	-1027.49	-1206.68	-0.0312441	-0.0312441		5NAP_DZ7.out	-19.6059
5NAU_DZ0.out	-2653.94	-1561.41	-1092.46	-0.0781098	-0.0781098		5NAU_DZ0.out	-49.0146

## Sheet: LED Components
in a.u.								in kcal/mol	Conversion	627.509
Complex_name	Eelstat	Eexch	Ect1-2	Ect2-1	EdispSP	EdispWP		Complex_name	Eelstat	Eexch	Ect(Tot)	Edisp(Tot)
1E66_HUX.out	-0.118791	-0.0453977	-0.00844414	-0.00870941	-0.0149985	-0.0481613		1E66_HUX.out	-74.5421	-28.4875	-10.764	-39.6333
1H22_E10.out	-0.245547	-0.0619417	-0.0191954	-0.0178589	-0.0162769	-0.0544263		1H22_E10.out	-154.083	-38.869	-23.2519	-44.3669
1H23_E12.out	-0.22081	-0.055476	-0.0120256	-0.0187862	-0.0148975	-0.0507377		1H23_E12.out	-138.56	-34.8117	-19.3347	-41.1867
1U65_CP0.out	-0.179243	-0.0581621	-0.0158774	-0.0122465	-0.017398	-0.0562661		1U65_CP0.out	-112.476	-36.4972	-17.648	-46.2249
1W6R_GNT.out	-0.0830282	-0.0319826	-0.00833807	-0.0065715	-0.00873802	-0.0290701		1W6R_GNT.out	-52.1009	-20.0694	-9.35589	-23.7249
3ZV7_NHG.out	-0.0811139	-0.0216162	-0.00790018	-0.0048889	-0.00626245	-0.0172977		3ZV7_NHG.out	-50.8997	-13.5644	-8.02527	-14.7842
5NAP_DZ7.out	-0.0203401	-0.00470566	-0.00461076	-0.000152593	-0.000955804	-0.00474459		5NAP_DZ7.out	-12.7636	-2.95285	-2.98905	-3.57705
5NAU_DZ0.out	-0.0446407	-0.0130551	-0.00414327	-0.00324898	-0.00393942	-0.0145633		5NAU_DZ0.out	-28.0125	-8.19218	-4.6387	-11.6106
																	2

## Sheet: Initial Validation
																						IV1										IV2		Removing GNT from the dataset clearly leads to superior performance								IV3
		Experimental conditions		Contact classification							IV1
PDB ID	Ligand	Temprature (Celsius)	pH	nC-O	nO-N	nC-N	nC-C				PDB ID	Ligand	exp. KI (nM)	log(KI)	Binding Energy (kcal/mol)	Eelstat (kcal/mol)	Eexch (kcal/mol)	Ect (kcal/mol)	Edisp (kcal/mol)			SUMMARY OUTPUT										SUMMARY OUTPUT										SUMMARY OUTPUT
3ZV7	NHG	25	7	1	0	0	0				1W6R	GNT	190	2.27875	98.8191	52.1009	20.0694	9.35589	23.7249
1W6R	GNT	25	8	4	0	0	2				5NAU	DZ0	29.86	1.47509	49.0146	28.0125	8.19218	4.6387	11.6106			Regression Statistics										Regression Statistics										Regression Statistics
5NAU	DZ0	25	7	2	0	0	1				1U65	CP0	26	1.41497	201.247	112.476	36.4972	17.648	46.2249			Multiple R	0.782697									Multiple R	0.999439									Multiple R	0.940848
1U65	CP0	25	7.4	2	0	1	2				5NAP	DZ7	11.12	1.0461	19.6059	12.7636	2.95285	2.98905	3.57705			R Square	0.612615									R Square	0.998878									R Square	0.885195
5NAP	DZ7	25	7	2	0	0	0				1H23	E12	4.5	0.653213	220.404	138.56	34.8117	19.3347	41.1867			Adjusted R Square	-1.32431									Adjusted R Square	0.993271									Adjusted R Square	0.311171
1H23	E12	25	7	2	1	0	3				1H22	E10	0.8	-0.09691	243.558	154.083	38.869	23.2519	44.3669			Standard Error	1.61566									Standard Error	0.103706									Standard Error	1.1227
1H22	E10	25	7	3	0	0	2				1E66	HUX	0.13	-0.886057	147.44	74.5421	28.4875	10.764	39.6333			Observations	7									Observations	7									Observations	7
1E66	HUX	22	7	1	1	0	3
											IV2	Remember this! What's with GNT?										ANOVA										ANOVA										ANOVA
											PDB ID	Ligand	exp. KI (nM)	log(KI)	Binding Energy (kcal/mol)	Eelstat (kcal/mol)	Eexch (kcal/mol)	Ect (kcal/mol)	Edisp (kcal/mol)				df	SS	MS	F	Significance F						df	SS	MS	F	Significance F						df	SS	MS	F	Significance F
Table 1											3ZV7	NHG	1200	3.07918	81.767	50.8997	13.5644	8.02527	14.7842			Regression	5	4.12803	0.825606	0.316282	0.864479					Regression	5	9.57884	1.91577	178.13	0.0568209					Regression	5	9.71858	1.94372	1.54209	0.542771
		PDB ID/Ligand									5NAU	DZ0	29.86	1.47509	49.0146	28.0125	8.19218	4.6387	11.6106			Residual	1	2.61035	2.61035							Residual	1	0.0107549	0.0107549							Residual	1	1.26044	1.26044
AA Type	Redisue No.	3ZV7/NHG	1W6R/GNT	5NAU/DZ0	1U65/CP0	5NAP/DZ7	1H23/E12	1H22/E10	1E66/HUX		1U65	CP0	26	1.41497	201.247	112.476	36.4972	17.648	46.2249			Total	6	6.73838								Total	6	9.58959								Total	6	10.979
TYR	70				+	+		+			5NAP	DZ7	11.12	1.0461	19.6059	12.7636	2.95285	2.98905	3.57705
GLN	74				+						1H23	E12	4.5	0.653213	220.404	138.56	34.8117	19.3347	41.1867				Coefficients	Standard Error	t Stat	P-value	Lower 95%	Upper 95%	Lower 95.0%	Upper 95.0%			Coefficients	Standard Error	t Stat	P-value	Lower 95%	Upper 95%	Lower 95.0%	Upper 95.0%			Coefficients	Standard Error	t Stat	P-value	Lower 95%	Upper 95%	Lower 95.0%
TRP	84	+			+		+	+	+		1H22	E10	0.8	-0.09691	243.558	154.083	38.869	23.2519	44.3669			Intercept	2.63716	3.24642	0.812329	0.565689	-38.6125	43.8868	-38.6125	43.8868		Intercept	-2.07287	0.28766	-7.20598	0.0877854	-5.72794	1.5822	-5.72794	1.5822		Intercept	1.63323	1.26277	1.29337	0.419003	-14.4117	17.6782	-14.4117
GLY	117						+	+			1E66	HUX	0.13	-0.886057	147.44	74.5421	28.4875	10.764	39.6333			X Variable 1	4.58064	10.8238	0.423201	0.745132	-132.949	142.11	-132.949	142.11		X Variable 1	17.3785	0.956262	18.1733	0.0349952	5.22799	29.5289	5.22799	29.5289		X Variable 1	3.5719	2.70425	1.32084	0.412545	-30.7889	37.9327	-30.7889
GLY	118		+				+	+	+													X Variable 2	-4.70087	10.9679	-0.428604	0.74222	-144.061	134.659	-144.061	134.659		X Variable 2	-17.5825	0.964236	-18.2347	0.0348777	-29.8343	-5.33074	-29.8343	-5.33074		X Variable 2	-3.69007	2.77233	-1.33104	0.410193	-38.9159	31.5357	-38.9159
TYR	121		+		+		+	+			IV3											X Variable 3	-4.2866	11.4952	-0.372904	0.77277	-150.347	141.774	-150.347	141.774		X Variable 3	-24.7482	1.44583	-17.117	0.0371501	-43.1192	-6.3772	-43.1192	-6.3772		X Variable 3	-2.92887	3.2514	-0.900804	0.533193	-44.2418	38.3841	-44.2418
TYR	130						+	+			PDB ID	Ligand	exp. KI (nM)	log(KI)	Binding Energy (kcal/mol)	Eelstat (kcal/mol)	Eexch (kcal/mol)	Ect (kcal/mol)	Edisp (kcal/mol)			X Variable 4	0.295005	1.45333	0.202985	0.872508	-18.1713	18.7613	-18.1713	18.7613		X Variable 4	4.55077	0.286737	15.8709	0.0400595	0.907425	8.19411	0.907425	8.19411		X Variable 4	0.16211	1.00722	0.160948	0.898409	-12.6358	12.9601	-12.6358
GLU	199		+	+		+	+	+	+		3ZV7	NHG	1200	3.07918	81.767	50.8997	13.5644	8.02527	14.7842			X Variable 5	-5.2696	11.6269	-0.453223	0.729099	-153.004	142.465	-153.004	142.465		X Variable 5	-14.9984	0.778242	-19.2721	0.0330036	-24.8869	-5.10988	-24.8869	-5.10988		X Variable 5	-4.33756	2.74553	-1.57986	0.359249	-39.2228	30.5477	-39.2228
SER	200	+	+								1W6R	GNT	190	2.27875	98.8191	52.1009	20.0694	9.35589	23.7249
TRP	279			+	+			+			1U65	CP0	26	1.41497	201.247	112.476	36.4972	17.648	46.2249
LEU	282				+						5NAP	DZ7	11.12	1.0461	19.6059	12.7636	2.95285	2.98905	3.57705
PHE	284				+						1H23	E12	4.5	0.653213	220.404	138.56	34.8117	19.3347	41.1867			RESIDUAL OUTPUT										RESIDUAL OUTPUT										RESIDUAL OUTPUT
ASP	285				+						1H22	E10	0.8	-0.09691	243.558	154.083	38.869	23.2519	44.3669
SER	286				+						1E66	HUX	0.13	-0.886057	147.44	74.5421	28.4875	10.764	39.6333			Observation	Predicted Y	Residuals								Observation	Predicted Y	Residuals								Observation	Predicted Y	Residuals
ILE	287						+	+														1	2.08158	0.197171								1	3.05365	0.025535								1	3.31805	-0.238869
PHE	288		+				+	+			IV4											2	0.541109	0.933981								2	1.42303	0.0520584								2	2.17595	0.102806
PHE	290		+								PDB ID	Ligand	exp. KI (nM)	log(KI)	Binding Energy (kcal/mol)	Eelstat (kcal/mol)	Eexch (kcal/mol)	Ect (kcal/mol)	Edisp (kcal/mol)			3	0.911314	0.503659								3	1.4438	-0.0288303								3	0.882668	0.532305
PHE	330				+		+		+		3ZV7	NHG	1200	3.07918	81.767	50.8997	13.5644	8.02527	14.7842			4	1.81934	-0.773232								4	1.10639	-0.0602871								4	0.885314	0.16079
PHE	331		+	+			+	+			1W6R	GNT	190	2.27875	98.8191	52.1009	20.0694	9.35589	23.7249			5	0.316333	0.33688								5	0.691384	-0.0381718								5	0.120481	0.532731
TYR	334				+						5NAU	DZ0	29.86	1.47509	49.0146	28.0125	8.19218	4.6387	11.6106			6	0.413004	-0.509914								6	-0.132601	0.0356908								6	0.502834	-0.599744
TRP	432								+		5NAP	DZ7	11.12	1.0461	19.6059	12.7636	2.95285	2.98905	3.57705			7	-0.197512	-0.688544								7	-0.900062	0.0140049								7	-0.396036	-0.49002
MET	436								+		1H23	E12	4.5	0.653213	220.404	138.56	34.8117	19.3347	41.1867
HIS	440	+	+						+		1H22	E10	0.8	-0.09691	243.558	154.083	38.869	23.2519	44.3669
											1E66	HUX	0.13	-0.886057	147.44	74.5421	28.4875	10.764	39.6333
											IV5											IV5										IV6										IV7
											PDB ID	Ligand	exp. KI (nM)	log(KI)	Binding Energy (kcal/mol)	Eelstat (kcal/mol)	Eexch (kcal/mol)	Ect (kcal/mol)	Edisp (kcal/mol)
											3ZV7	NHG	1200	3.07918	81.767	50.8997	13.5644	8.02527	14.7842			SUMMARY OUTPUT										SUMMARY OUTPUT										SUMMARY OUTPUT
											1W6R	GNT	190	2.27875	98.8191	52.1009	20.0694	9.35589	23.7249
											5NAU	DZ0	29.86	1.47509	49.0146	28.0125	8.19218	4.6387	11.6106			Regression Statistics										Regression Statistics										Regression Statistics
											1U65	CP0	26	1.41497	201.247	112.476	36.4972	17.648	46.2249			Multiple R	0.914333									Multiple R	0.915413									Multiple R	0.929408
											1H23	E12	4.5	0.653213	220.404	138.56	34.8117	19.3347	41.1867			R Square	0.836004									R Square	0.83798									R Square	0.863799
											1H22	E10	0.8	-0.09691	243.558	154.083	38.869	23.2519	44.3669			Adjusted R Square	0.0160246									Adjusted R Square	0.0278803									Adjusted R Square	0.182796
											1E66	HUX	0.13	-0.886057	147.44	74.5421	28.4875	10.764	39.6333			Standard Error	1.3502									Standard Error	1.32727									Standard Error	1.13323
																						Observations	7									Observations	7									Observations	7
											IV6
											PDB ID	Ligand	exp. KI (nM)	log(KI)	Binding Energy (kcal/mol)	Eelstat (kcal/mol)	Eexch (kcal/mol)	Ect (kcal/mol)	Edisp (kcal/mol)			ANOVA										ANOVA										ANOVA
											3ZV7	NHG	1200	3.07918	81.767	50.8997	13.5644	8.02527	14.7842				df	SS	MS	F	Significance F						df	SS	MS	F	Significance F						df	SS	MS	F	Significance F
											1W6R	GNT	190	2.27875	98.8191	52.1009	20.0694	9.35589	23.7249			Regression	5	9.29331	1.85866	1.01954	0.632531					Regression	5	9.11143	1.82229	1.03442	0.62935					Regression	5	8.14454	1.62891	1.26842	0.584745
											5NAU	DZ0	29.86	1.47509	49.0146	28.0125	8.19218	4.6387	11.6106			Residual	1	1.82304	1.82304							Residual	1	1.76166	1.76166							Residual	1	1.2842	1.2842
											1U65	CP0	26	1.41497	201.247	112.476	36.4972	17.648	46.2249			Total	6	11.1163								Total	6	10.8731								Total	6	9.42875
											5NAP	DZ7	11.12	1.0461	19.6059	12.7636	2.95285	2.98905	3.57705
											1H22	E10	0.8	-0.09691	243.558	154.083	38.869	23.2519	44.3669				Coefficients	Standard Error	t Stat	P-value	Lower 95%	Upper 95%	Lower 95.0%	Upper 95.0%			Coefficients	Standard Error	t Stat	P-value	Lower 95%	Upper 95%	Lower 95.0%	Upper 95.0%			Coefficients	Standard Error	t Stat	P-value	Lower 95%	Upper 95%	Lower 95.0%
											1E66	HUX	0.13	-0.886057	147.44	74.5421	28.4875	10.764	39.6333			Intercept	2.54833	1.52783	1.66795	0.343826	-16.8645	21.9612	-16.8645	21.9612		Intercept	1.37045	1.74015	0.787548	0.57531	-20.7403	23.4812	-20.7403	23.4812		Intercept	1.35462	1.39831	0.968759	0.510101	-16.4126	19.1218	-16.4126
																						X Variable 1	2.59155	3.12739	0.828665	0.559474	-37.1456	42.3288	-37.1456	42.3288		X Variable 1	3.68818	3.32381	1.10962	0.466949	-38.5448	45.9212	-38.5448	45.9212		X Variable 1	2.0682	2.69789	0.7666	0.583625	-32.2117	36.3481	-32.2117
											IV7											X Variable 2	-2.70379	3.20477	-0.843677	0.553849	-43.4242	38.0166	-43.4242	38.0166		X Variable 2	-3.91275	3.46454	-1.12937	0.461369	-47.9338	40.1083	-47.9338	40.1083		X Variable 2	-2.19345	2.75638	-0.795771	0.572092	-37.2166	32.8297	-37.2166
											PDB ID	Ligand	exp. KI (nM)	log(KI)	Binding Energy (kcal/mol)	Eelstat (kcal/mol)	Eexch (kcal/mol)	Ect (kcal/mol)	Edisp (kcal/mol)			X Variable 3	-2.45906	3.86462	-0.636302	0.639237	-51.5637	46.6456	-51.5637	46.6456		X Variable 3	-3.78573	4.25219	-0.8903	0.536904	-57.815	50.2435	-57.815	50.2435		X Variable 3	-1.87236	3.28058	-0.570739	0.669832	-43.5561	39.8114	-43.5561
											3ZV7	NHG	1200	3.07918	81.767	50.8997	13.5644	8.02527	14.7842			X Variable 4	0.525657	1.26392	0.415894	0.749087	-15.534	16.5853	-15.534	16.5853		X Variable 4	1.25233	1.80274	0.694682	0.613478	-21.6537	24.1584	-21.6537	24.1584		X Variable 4	0.772895	1.12261	0.688478	0.616149	-13.4913	15.037	-13.4913
											1W6R	GNT	190	2.27875	98.8191	52.1009	20.0694	9.35589	23.7249			X Variable 5	-3.00131	3.10948	-0.965216	0.511267	-42.511	36.5083	-42.511	36.5083		X Variable 5	-4.02799	3.19632	-1.26019	0.427033	-44.6411	36.5851	-44.6411	36.5851		X Variable 5	-2.48341	2.69786	-0.920512	0.526334	-36.763	31.7962	-36.763
											5NAU	DZ0	29.86	1.47509	49.0146	28.0125	8.19218	4.6387	11.6106
											1U65	CP0	26	1.41497	201.247	112.476	36.4972	17.648	46.2249
											5NAP	DZ7	11.12	1.0461	19.6059	12.7636	2.95285	2.98905	3.57705
											1H23	E12	4.5	0.653213	220.404	138.56	34.8117	19.3347	41.1867			RESIDUAL OUTPUT										RESIDUAL OUTPUT										RESIDUAL OUTPUT
											1E66	HUX	0.13	-0.886057	147.44	74.5421	28.4875	10.764	39.6333
																						Observation	Predicted Y	Residuals								Observation	Predicted Y	Residuals								Observation	Predicted Y	Residuals
											IV8											1	3.32067	-0.241489								1	2.93243	0.14675								1	2.90968	0.169501
											PDB ID	Ligand	exp. KI (nM)	log(KI)	Binding Energy (kcal/mol)	Eelstat (kcal/mol)	Eexch (kcal/mol)	Ect (kcal/mol)	Edisp (kcal/mol)			2	2.13337	0.145384								2	2.15036	0.128397								2	2.18714	0.0916089
											3ZV7	NHG	1200	3.07918	81.767	50.8997	13.5644	8.02527	14.7842			3	1.27874	0.196348								3	0.567705	0.907384								3	0.695586	0.779504
											1W6R	GNT	190	2.27875	98.8191	52.1009	20.0694	9.35589	23.7249			4	0.770947	0.644026								4	1.25268	0.162292								4	1.37234	0.0426339
											5NAU	DZ0	29.86	1.47509	49.0146	28.0125	8.19218	4.6387	11.6106			5	0.0438168	0.609396								5	1.8961	-0.849996								5	1.80554	-0.759439
											1U65	CP0	26	1.41497	201.247	112.476	36.4972	17.648	46.2249			6	0.61661	-0.71352								6	0.0300277	-0.126938								6	0.750076	-0.0968635
											5NAP	DZ7	11.12	1.0461	19.6059	12.7636	2.95285	2.98905	3.57705			7	-0.245911	-0.640145								7	-0.518167	-0.36789								7	-0.659112	-0.226945
											1H23	E12	4.5	0.653213	220.404	138.56	34.8117	19.3347	41.1867
											1H22	E10	0.8	-0.09691	243.558	154.083	38.869	23.2519	44.3669
											Initial Validation Results
												Ligand	Prediction Error	Calc. Log(KI)	Binding Energy (kcal/mol)	Eelstat (kcal/mol)	Eexch (kcal/mol)	Ect (kcal/mol)	Edisp (kcal/mol)
											1	NHG	1.14589	4.22507	81.767	50.8997	13.5644	8.02527	14.7842
											2	GNT	-13.0361	-10.7573	98.8191	52.1009	20.0694	9.35589	23.7249
											3	DZ0	-1.73839	-0.263301	49.0146	28.0125	8.19218	4.6387	11.6106
											4	CP0	-2.6609	-1.24593	201.247	112.476	36.4972	17.648	46.2249
											5	DZ7	1.37609	2.42219	19.6059	12.7636	2.95285	2.98905	3.57705
											6	E12	-2.02011	-1.3669	220.404	138.56	34.8117	19.3347	41.1867
											7	E10	2.21982	2.12291	243.558	154.083	38.869	23.2519	44.3669
											8	HUX	3.14978	2.26372	147.44	74.5421	28.4875	10.764	39.6333
[truncated: 10 more columns]

## Sheet: MLR Models – Ki Values
			Max. Value	243.558	154.083	38.869	23.2519	46.2249
			Min. Value	19.6059	12.7636	2.95285	2.98905	3.57705
PDB ID	Ligand	exp. KI (nM)	log(KI)	Binding Energy (kcal/mol)	Eelstat (kcal/mol)	Eexch (kcal/mol)	Ect (kcal/mol)	Edisp (kcal/mol)			SUMMARY OUTPUT										SUMMARY OUTPUT										SUMMARY OUTPUT
3ZV7	NHG	1200	3.07918	81.767	50.8997	13.5644	8.02527	14.7842
5NAU	DZ0	29.86	1.47509	49.0146	28.0125	8.19218	4.6387	11.6106			Regression Statistics										Regression Statistics										Regression Statistics
1U65	CP0	26	1.41497	201.247	112.476	36.4972	17.648	46.2249			Multiple R	0.999439									Multiple R	0.792764									Multiple R	0.447352
5NAP	DZ7	11.12	1.0461	19.6059	12.7636	2.95285	2.98905	3.57705			R Square	0.998878									R Square	0.628475									R Square	0.200124
1H23	E12	4.5	0.653213	220.404	138.56	34.8117	19.3347	41.1867			Adjusted R Square	0.993271									Adjusted R Square	-0.114574									Adjusted R Square	0.0401489
1H22	E10	0.8	-0.09691	243.558	154.083	38.869	23.2519	44.3669			Standard Error	0.103706									Standard Error	1.33469									Standard Error	1.23859
1E66	HUX	0.13	-0.886057	147.44	74.5421	28.4875	10.764	39.6333			Observations	7									Observations	7									Observations	7
											ANOVA										ANOVA										ANOVA
												df	SS	MS	F	Significance F						df	SS	MS	F	Significance F						df	SS	MS	F	Significance F
											Regression	5	9.57884	1.91577	178.13	0.0568209					Regression	4	6.02683	1.50671	0.845806	0.605019					Regression	1	1.91911	1.91911	1.25097	0.314204
											Residual	1	0.0107549	0.0107549							Residual	2	3.56277	1.78138							Residual	5	7.67049	1.5341									Table 2
											Total	6	9.58959								Total	6	9.58959								Total	6	9.58959
				Table 4	Fraction of Binding Energy																																						PDB ID	Ligand	log(KI)	Binding Energy (kcal/mol)	Eelstat (kcal/mol)	Eexch (kcal/mol)	Ect (kcal/mol)
				PDB ID/Ligand	Eelstat	Eexch	Ect	Edisp				Coefficients	Standard Error	t Stat	P-value	Lower 95%	Upper 95%	Lower 95.0%	Upper 95.0%			Coefficients	Standard Error	t Stat	P-value	Lower 95%	Upper 95%	Lower 95.0%	Upper 95.0%			Coefficients	Standard Error	t Stat	P-value	Lower 95%	Upper 95%	Lower 95.0%	Upper 95.0%				3ZV7	NHG	3.07918	81.767	50.8997	13.5644	8.02527
				3ZV7/NHG	0.622497	0.165891	0.098148	0.180809			Intercept	-2.07287	0.28766	-7.20598	0.0877854	-5.72794	1.5822	-5.72794	1.5822		Intercept	2.71541	1.48576	1.82763	0.209124	-3.67728	9.1081	-3.67728	9.1081		Intercept	1.83309	0.914	2.00557	0.101217	-0.51642	4.1826	-0.51642	4.1826				5NAU	DZ0	1.47509	49.0146	28.0125	8.19218	4.6387
				5NAU/DZ0	0.571512	0.167138	0.0946391	0.236881			X Variable 1	17.3785	0.956262	18.1733	0.0349952	5.22799	29.5289	5.22799	29.5289		X Variable 1	-0.0598954	0.114168	-0.524626	0.652194	-0.55112	0.431329	-0.55112	0.431329		X Variable 1	-0.00638195	0.00570598	-1.11847	0.314204	-0.0210496	0.00828573	-0.0210496	0.00828573				1U65	CP0	1.41497	201.247	112.476	36.4972	17.648
				1U65/CP0	0.558897	0.181355	0.0876934	0.229692			X Variable 2	-17.5825	0.964236	-18.2347	0.0348777	-29.8343	-5.33074	-29.8343	-5.33074		X Variable 2	1.46763	1.25352	1.17081	0.362295	-3.92583	6.86109	-3.92583	6.86109														5NAP	DZ7	1.0461	19.6059	12.7636	2.95285	2.98905
				5NAP/DZ7	0.651007	0.15061	0.152456	0.182447			X Variable 3	-24.7482	1.44583	-17.117	0.0371501	-43.1192	-6.3772	-43.1192	-6.3772		X Variable 3	-0.445411	1.04857	-0.424779	0.712332	-4.95706	4.06623	-4.95706	4.06623														1H23	E12	0.653213	220.404	138.56	34.8117	19.3347
				1H23/E12	0.628666	0.157945	0.0877238	0.186869			X Variable 4	4.55077	0.286737	15.8709	0.0400595	0.907425	8.19411	0.907425	8.19411		X Variable 4	-0.890242	0.705176	-1.26244	0.334058	-3.92437	2.14388	-3.92437	2.14388														1H22	E10	-0.09691	243.558	154.083	38.869	23.2519
				1H22/E10	0.632633	0.159588	0.0954678	0.182162			X Variable 5	-14.9984	0.778242	-19.2721	0.0330036	-24.8869	-5.10988	-24.8869	-5.10988												RESIDUAL OUTPUT												1E66	HUX	-0.886057	147.44	74.5421	28.4875	10.764
				1E66/HUX	0.505576	0.193214	0.0730061	0.26881
				Range	0.145431	0.0426044	0.0794502	0.0880016																							Observation	Predicted Y	Residuals
																					RESIDUAL OUTPUT										1	1.31126	1.76792
				Max	0.651007	0.193214	0.152456	0.26881			RESIDUAL OUTPUT																				2	1.52028	-0.0451936										Table 3
				Min	0.505576	0.15061	0.0730061	0.180809													Observation	Predicted Y	Residuals								3	0.548743	0.86623
											Observation	Predicted Y	Residuals								1	2.83823	0.240956								4	1.70797	-0.661863											M1	M2	M3	PDB ID	Ligand	eM1
											1	3.05365	0.025535								2	0.658323	0.816767								5	0.426485	0.226727										Nparameters	1	4	5	3ZV7	NHG	1.76792
											2	1.42303	0.0520584								3	0.531137	0.883837								6	0.278717	-0.375627										Ndata		7		5NAU	DZ0	-0.0451936
											3	1.4438	-0.0288303								4	1.76883	-0.722721								7	0.892138	-1.77819										SSQdata		9.58959		1U65	CP0	0.86623
											4	1.10639	-0.0602871								5	0.229005	0.424208																				SSQRegression	1.91911	6.02683	9.57884	5NAP	DZ7	-0.661863
											5	0.691384	-0.0381718								6	0.677946	-0.774856																				SSQResidue	7.67049	3.56277	0.0107549	1H23	E12	0.226727
											6	-0.132601	0.0356908								7	-0.0178664	-0.86819																				% Residue	0.799876	0.371525	0.00112152	1H22	E10	-0.375627
											7	-0.900062	0.0140049																														% SSQdata recovered	0.200124	0.628475	0.998878	1E66	HUX	-1.77819
																																															MSE		1.09578
[truncated: 2 more columns]

## Sheet: Y Scrambling
Y Scrambling TEST
PDB ID	Ligand	exp. KI (nM)	log(KI)	Binding Energy (kcal/mol)	Eelstat (kcal/mol)	Eexch (kcal/mol)	Ect (kcal/mol)	Edisp (kcal/mol)			SUMMARY OUTPUT										SUMMARY OUTPUT										SUMMARY OUTPUT
5NAU	DZ0	29.86	1.47509	49.0146	28.0125	8.19218	4.6387	11.6106
1H23	E12	4.5	0.653213	220.404	138.56	34.8117	19.3347	41.1867			Regression Statistics										Regression Statistics										Regression Statistics
1U65	CP0	26	1.41497	201.247	112.476	36.4972	17.648	46.2249			Multiple R	0.999439									Multiple R	0.792764									Multiple R	0.447352
3ZV7	NHG	1200	3.07918	81.767	50.8997	13.5644	8.02527	14.7842			R Square	0.998878									R Square	0.628475									R Square	0.200124
1H22	E10	0.8	-0.09691	243.558	154.083	38.869	23.2519	44.3669			Adjusted R Square	0.993271									Adjusted R Square	-0.114574									Adjusted R Square	0.0401489
5NAP	DZ7	11.12	1.0461	19.6059	12.7636	2.95285	2.98905	3.57705			Standard Error	0.103706									Standard Error	1.33469									Standard Error	1.23859
1E66	HUX	0.13	-0.886057	147.44	74.5421	28.4875	10.764	39.6333			Observations	7									Observations	7									Observations	7
											ANOVA										ANOVA										ANOVA
												df	SS	MS	F	Significance F						df	SS	MS	F	Significance F						df	SS	MS	F	Significance F
											Regression	5	9.57884	1.91577	178.13	0.0568209					Regression	4	6.02683	1.50671	0.845806	0.605019					Regression	1	1.91911	1.91911	1.25097	0.314204
											Residual	1	0.0107549	0.0107549							Residual	2	3.56277	1.78138							Residual	5	7.67049	1.5341
											Total	6	9.58959								Total	6	9.58959								Total	6	9.58959
												Coefficients	Standard Error	t Stat	P-value	Lower 95%	Upper 95%	Lower 95.0%	Upper 95.0%			Coefficients	Standard Error	t Stat	P-value	Lower 95%	Upper 95%	Lower 95.0%	Upper 95.0%			Coefficients	Standard Error	t Stat	P-value	Lower 95%	Upper 95%	Lower 95.0%	Upper 95.0%
											Intercept	-2.07287	0.28766	-7.20598	0.0877854	-5.72794	1.5822	-5.72794	1.5822		Intercept	2.71541	1.48576	1.82763	0.209124	-3.67728	9.1081	-3.67728	9.1081		Intercept	1.83309	0.914	2.00557	0.101217	-0.51642	4.1826	-0.51642	4.1826
											X Variable 1	17.3785	0.956262	18.1733	0.0349952	5.22799	29.5289	5.22799	29.5289		X Variable 1	-0.0598954	0.114168	-0.524626	0.652194	-0.55112	0.431329	-0.55112	0.431329		X Variable 1	-0.00638195	0.00570598	-1.11847	0.314204	-0.0210496	0.00828573	-0.0210496	0.00828573
											X Variable 2	-17.5825	0.964236	-18.2347	0.0348777	-29.8343	-5.33074	-29.8343	-5.33074		X Variable 2	1.46763	1.25352	1.17081	0.362295	-3.92583	6.86109	-3.92583	6.86109
											X Variable 3	-24.7482	1.44583	-17.117	0.0371501	-43.1192	-6.3772	-43.1192	-6.3772		X Variable 3	-0.445411	1.04857	-0.424779	0.712332	-4.95706	4.06623	-4.95706	4.06623
											X Variable 4	4.55077	0.286737	15.8709	0.0400595	0.907425	8.19411	0.907425	8.19411		X Variable 4	-0.890242	0.705176	-1.26244	0.334058	-3.92437	2.14388	-3.92437	2.14388
											X Variable 5	-14.9984	0.778242	-19.2721	0.0330036	-24.8869	-5.10988	-24.8869	-5.10988												RESIDUAL OUTPUT
																															Observation	Predicted Y	Residuals
																					RESIDUAL OUTPUT										1	1.52028	-0.0451936
											RESIDUAL OUTPUT																				2	0.426485	0.226727
																					Observation	Predicted Y	Residuals								3	0.548743	0.86623
											Observation	Predicted Y	Residuals								1	0.658323	0.816767								4	1.31126	1.76792
											1	1.42303	0.0520584								2	0.229005	0.424208								5	0.278717	-0.375627
											2	0.691384	-0.0381718								3	0.531137	0.883837								6	1.70797	-0.661863
											3	1.4438	-0.0288303								4	2.83823	0.240956								7	0.892138	-1.77819
											4	3.05365	0.025535								5	0.677946	-0.774856
											5	-0.132601	0.0356908								6	1.76883	-0.722721
											6	1.10639	-0.0602871								7	-0.0178664	-0.86819
											7	-0.900062	0.0140049

## Sheet: Linear-Dependence
Linear Dependence TEST
											SAME PERFORMANCE AS M2 =
											LEDtot DOES NOT ADD ANY INFORMATION!
PDB ID	Ligand	exp. KI (nM)	log(KI)	Binding Energy (kcal/mol)	Eelstat (kcal/mol)	Eexch (kcal/mol)	Ect (kcal/mol)	Edisp (kcal/mol)	E(LEDtot)		SUMMARY OUTPUT
5NAU	DZ0	29.86	1.47509	49.0146	28.0125	8.19218	4.6387	11.6106	52.4539
1H23	E12	4.5	0.653213	220.404	138.56	34.8117	19.3347	41.1867	233.893		Regression Statistics
1U65	CP0	26	1.41497	201.247	112.476	36.4972	17.648	46.2249	212.846		Multiple R	0.792764
3ZV7	NHG	1200	3.07918	81.767	50.8997	13.5644	8.02527	14.7842	87.2735		R Square	0.628475
1H22	E10	0.8	-0.09691	243.558	154.083	38.869	23.2519	44.3669	260.571		Adjusted R Square	-0.614574
5NAP	DZ7	11.12	1.0461	19.6059	12.7636	2.95285	2.98905	3.57705	22.2826		Standard Error	1.33469
1E66	HUX	0.13	-0.886057	147.44	74.5421	28.4875	10.764	39.6333	153.427		Observations	7
											ANOVA
												df	SS	MS	F	Significance F
											Regression	5	6.02683	1.20537	0.845806	0.673498
											Residual	2	3.56277	1.78138
											Total	7	9.58959
												Coefficients	Standard Error	t Stat	P-value	Lower 95%	Upper 95%	Lower 95.0%	Upper 95.0%
											Intercept	2.71541	1.48576	1.82763	0.209124	-3.67728	9.1081	-3.67728	9.1081
											X Variable 1	0.385516	1.12392	0.343011	0.764289	-4.45031	5.22134	-4.45031	5.22134
											X Variable 2	1.91304	2.1049	0.908852	0.459363	-7.14362	10.9697	-7.14362	10.9697
											X Variable 3	0	0	65535	#NUM!	0	0	0	0
											X Variable 4	-0.44483	0.780868	-0.569661	#NUM!	-3.80463	2.91497	-3.80463	2.91497
											X Variable 5	-0.445411	1.04857	-0.424779	0.712332	-4.95706	4.06623	-4.95706	4.06623
											RESIDUAL OUTPUT
											Observation	Predicted Y	Residuals
											1	0.658323	0.816767
											2	0.229005	0.424208
											3	0.531137	0.883837
											4	2.83823	0.240956
											5	0.677946	-0.774856
											6	1.76883	-0.722721
											7	-0.0178664	-0.86819

## Sheet: LOO Cross Validation
CV1											CV1										CV2										CV3										CV4
PDB ID	Ligand	exp. KI (nM)	log(KI)	Binding Energy (kcal/mol)	Eelstat (kcal/mol)	Eexch (kcal/mol)	Ect (kcal/mol)	Edisp (kcal/mol)			SUMMARY OUTPUT										SUMMARY OUTPUT										SUMMARY OUTPUT										SUMMARY OUTPUT
5NAU	DZ0	29.86	1.47509	49.0146	28.0125	8.19218	4.6387	11.6106
1U65	CP0	26	1.41497	201.247	112.476	36.4972	17.648	46.2249			Regression Statistics										Regression Statistics										Regression Statistics										Regression Statistics
5NAP	DZ7	11.12	1.0461	19.6059	12.7636	2.95285	2.98905	3.57705			Multiple R	1									Multiple R	1									Multiple R	1									Multiple R	1
1H23	E12	4.5	0.653213	220.404	138.56	34.8117	19.3347	41.1867			R Square	1									R Square	1									R Square	1									R Square	1
1H22	E10	0.8	-0.09691	243.558	154.083	38.869	23.2519	44.3669			Adjusted R Square	65535									Adjusted R Square	65535									Adjusted R Square	65535									Adjusted R Square	65535
1E66	HUX	0.13	-0.886057	147.44	74.5421	28.4875	10.764	39.6333			Standard Error	0									Standard Error	0									Standard Error	0									Standard Error	0
											Observations	6									Observations	6									Observations	6									Observations	6
CV2
PDB ID	Ligand	exp. KI (nM)	log(KI)	Binding Energy (kcal/mol)	Eelstat (kcal/mol)	Eexch (kcal/mol)	Ect (kcal/mol)	Edisp (kcal/mol)			ANOVA										ANOVA										ANOVA										ANOVA
3ZV7	NHG	1200	3.07918	81.767	50.8997	13.5644	8.02527	14.7842				df	SS	MS	F	Significance F						df	SS	MS	F	Significance F						df	SS	MS	F	Significance F						df	SS	MS	F	Significance F
1U65	CP0	26	1.41497	201.247	112.476	36.4972	17.648	46.2249			Regression	5	4.32585	0.865169	#NUM!	#NUM!					Regression	5	9.27412	1.85482	#NUM!	#NUM!					Regression	5	9.34285	1.86857	#NUM!	#NUM!					Regression	5	9.57993	1.91599	#NUM!	#NUM!
5NAP	DZ7	11.12	1.0461	19.6059	12.7636	2.95285	2.98905	3.57705			Residual	0	0	65535							Residual	0	0	65535							Residual	0	0	65535							Residual	0	0	65535
1H23	E12	4.5	0.653213	220.404	138.56	34.8117	19.3347	41.1867			Total	5	4.32585								Total	5	9.27412								Total	5	9.34285								Total	5	9.57993
1H22	E10	0.8	-0.09691	243.558	154.083	38.869	23.2519	44.3669
1E66	HUX	0.13	-0.886057	147.44	74.5421	28.4875	10.764	39.6333				Coefficients	Standard Error	t Stat	P-value	Lower 95%	Upper 95%	Lower 95.0%	Upper 95.0%			Coefficients	Standard Error	t Stat	P-value	Lower 95%	Upper 95%	Lower 95.0%	Upper 95.0%			Coefficients	Standard Error	t Stat	P-value	Lower 95%	Upper 95%	Lower 95.0%	Upper 95.0%			Coefficients	Standard Error	t Stat	P-value	Lower 95%	Upper 95%	Lower 95.0%	Upper 95.0%
											Intercept	-2.32186	0	65535	#NUM!	-2.32186	-2.32186	-2.32186	-2.32186		Intercept	-1.88232	0	65535	#NUM!	-1.88232	-1.88232	-1.88232	-1.88232		Intercept	-2.6559	0	65535	#NUM!	-2.6559	-2.6559	-2.6559	-2.6559		Intercept	-1.85926	0	65535	#NUM!	-1.85926	-1.85926	-1.85926	-1.85926
CV3											X Variable 1	16.9345	0	65535	#NUM!	16.9345	16.9345	16.9345	16.9345		X Variable 1	16.6055	0	65535	#NUM!	16.6055	16.6055	16.6055	16.6055		X Variable 1	19.0442	0	65535	#NUM!	19.0442	19.0442	19.0442	19.0442		X Variable 1	16.8003	0	65535	#NUM!	16.8003	16.8003	16.8003	16.8003
PDB ID	Ligand	exp. KI (nM)	log(KI)	Binding Energy (kcal/mol)	Eelstat (kcal/mol)	Eexch (kcal/mol)	Ect (kcal/mol)	Edisp (kcal/mol)			X Variable 2	-17.1324	0	65535	#NUM!	-17.1324	-17.1324	-17.1324	-17.1324		X Variable 2	-16.8056	0	65535	#NUM!	-16.8056	-16.8056	-16.8056	-16.8056		X Variable 2	-19.281	0	65535	#NUM!	-19.281	-19.281	-19.281	-19.281		X Variable 2	-17.0021	0	65535	#NUM!	-17.0021	-17.0021	-17.0021	-17.0021
3ZV7	NHG	1200	3.07918	81.767	50.8997	13.5644	8.02527	14.7842			X Variable 3	-24.4006	0	65535	#NUM!	-24.4006	-24.4006	-24.4006	-24.4006		X Variable 3	-23.4817	0	65535	#NUM!	-23.4817	-23.4817	-23.4817	-23.4817		X Variable 3	-27.2414	0	65535	#NUM!	-27.2414	-27.2414	-27.2414	-27.2414		X Variable 3	-23.905	0	65535	#NUM!	-23.905	-23.905	-23.905	-23.905
5NAU	DZ0	29.86	1.47509	49.0146	28.0125	8.19218	4.6387	11.6106			X Variable 4	4.60605	0	65535	#NUM!	4.60605	4.60605	4.60605	4.60605		X Variable 4	4.2836	0	65535	#NUM!	4.2836	4.2836	4.2836	4.2836		X Variable 4	5.13566	0	65535	#NUM!	5.13566	5.13566	5.13566	5.13566		X Variable 4	4.42138	0	65535	#NUM!	4.42138	4.42138	4.42138	4.42138
5NAP	DZ7	11.12	1.0461	19.6059	12.7636	2.95285	2.98905	3.57705			X Variable 5	-14.4518	0	65535	#NUM!	-14.4518	-14.4518	-14.4518	-14.4518		X Variable 5	-14.4264	0	65535	#NUM!	-14.4264	-14.4264	-14.4264	-14.4264		X Variable 5	-16.3524	0	65535	#NUM!	-16.3524	-16.3524	-16.3524	-16.3524		X Variable 5	-14.5152	0	65535	#NUM!	-14.5152	-14.5152	-14.5152	-14.5152
1H23	E12	4.5	0.653213	220.404	138.56	34.8117	19.3347	41.1867
1H22	E10	0.8	-0.09691	243.558	154.083	38.869	23.2519	44.3669
1E66	HUX	0.13	-0.886057	147.44	74.5421	28.4875	10.764	39.6333
											RESIDUAL OUTPUT										RESIDUAL OUTPUT										RESIDUAL OUTPUT										RESIDUAL OUTPUT
CV4
PDB ID	Ligand	exp. KI (nM)	log(KI)	Binding Energy (kcal/mol)	Eelstat (kcal/mol)	Eexch (kcal/mol)	Ect (kcal/mol)	Edisp (kcal/mol)			Observation	Predicted Y	Residuals								Observation	Predicted Y	Residuals								Observation	Predicted Y	Residuals								Observation	Predicted Y	Residuals
3ZV7	NHG	1200	3.07918	81.767	50.8997	13.5644	8.02527	14.7842			1	1.47509	1.04716e-12								1	3.07918	3.69038e-13								1	3.07918	1.70086e-13								1	3.07918	-3.69926e-13
5NAU	DZ0	29.86	1.47509	49.0146	28.0125	8.19218	4.6387	11.6106			2	1.41497	-7.49845e-13								2	1.41497	5.00711e-13								2	1.47509	-3.28626e-14								2	1.47509	5.63993e-13
1U65	CP0	26	1.41497	201.247	112.476	36.4972	17.648	46.2249			3	1.0461	8.40217e-13								3	1.0461	2.14939e-13								3	1.0461	-9.76996e-14								3	1.41497	-6.77236e-14
1H23	E12	4.5	0.653213	220.404	138.56	34.8117	19.3347	41.1867			4	0.653213	-8.54872e-14								4	0.653213	1.41887e-13								4	0.653213	-4.26548e-13								4	0.653213	1.41887e-13
1H22	E10	0.8	-0.09691	243.558	154.083	38.869	23.2519	44.3669			5	-0.09691	-2.85744e-14								5	-0.09691	-2.85744e-14								5	-0.09691	-8.24382e-13								5	-0.09691	-2.55948e-13
1E66	HUX	0.13	-0.886057	147.44	74.5421	28.4875	10.764	39.6333			6	-0.886057	-9.60343e-14								6	-0.886057	1.31339e-13								6	-0.886057	-5.50782e-13								6	-0.886057	-2.09721e-13
CV5
PDB ID	Ligand	exp. KI (nM)	log(KI)	Binding Energy (kcal/mol)	Eelstat (kcal/mol)	Eexch (kcal/mol)	Ect (kcal/mol)	Edisp (kcal/mol)
3ZV7	NHG	1200	3.07918	81.767	50.8997	13.5644	8.02527	14.7842
5NAU	DZ0	29.86	1.47509	49.0146	28.0125	8.19218	4.6387	11.6106
1U65	CP0	26	1.41497	201.247	112.476	36.4972	17.648	46.2249
5NAP	DZ7	11.12	1.0461	19.6059	12.7636	2.95285	2.98905	3.57705			CV5										CV6										CV7
1H22	E10	0.8	-0.09691	243.558	154.083	38.869	23.2519	44.3669			SUMMARY OUTPUT										SUMMARY OUTPUT										SUMMARY OUTPUT
1E66	HUX	0.13	-0.886057	147.44	74.5421	28.4875	10.764	39.6333
											Regression Statistics										Regression Statistics										Regression Statistics
CV6											Multiple R	1									Multiple R	1									Multiple R	1
PDB ID	Ligand	exp. KI (nM)	log(KI)	Binding Energy (kcal/mol)	Eelstat (kcal/mol)	Eexch (kcal/mol)	Ect (kcal/mol)	Edisp (kcal/mol)			R Square	1									R Square	1									R Square	1
3ZV7	NHG	1200	3.07918	81.767	50.8997	13.5644	8.02527	14.7842			Adjusted R Square	65535									Adjusted R Square	65535									Adjusted R Square	65535
5NAU	DZ0	29.86	1.47509	49.0146	28.0125	8.19218	4.6387	11.6106			Standard Error	0									Standard Error	0									Standard Error	0
1U65	CP0	26	1.41497	201.247	112.476	36.4972	17.648	46.2249			Observations	6									Observations	6									Observations	6
5NAP	DZ7	11.12	1.0461	19.6059	12.7636	2.95285	2.98905	3.57705
1H23	E12	4.5	0.653213	220.404	138.56	34.8117	19.3347	41.1867			ANOVA										ANOVA										ANOVA
1E66	HUX	0.13	-0.886057	147.44	74.5421	28.4875	10.764	39.6333				df	SS	MS	F	Significance F						df	SS	MS	F	Significance F						df	SS	MS	F	Significance F
											Regression	5	9.48328	1.89666	#NUM!	#NUM!					Regression	5	8.29845	1.65969	#NUM!	#NUM!					Regression	5	8.29845	1.65969	#NUM!	#NUM!
CV7											Residual	0	0	65535							Residual	0	0	65535							Residual	0	0	65535
PDB ID	Ligand	exp. KI (nM)	log(KI)	Binding Energy (kcal/mol)	Eelstat (kcal/mol)	Eexch (kcal/mol)	Ect (kcal/mol)	Edisp (kcal/mol)			Total	5	9.48328								Total	5	8.29845								Total	5	8.29845
3ZV7	NHG	1200	3.07918	81.767	50.8997	13.5644	8.02527	14.7842
5NAU	DZ0	29.86	1.47509	49.0146	28.0125	8.19218	4.6387	11.6106				Coefficients	Standard Error	t Stat	P-value	Lower 95%	Upper 95%	Lower 95.0%	Upper 95.0%			Coefficients	Standard Error	t Stat	P-value	Lower 95%	Upper 95%	Lower 95.0%	Upper 95.0%			Coefficients	Standard Error	t Stat	P-value	Lower 95%	Upper 95%	Lower 95.0%	Upper 95.0%
1U65	CP0	26	1.41497	201.247	112.476	36.4972	17.648	46.2249			Intercept	-2.18686	0	65535	#NUM!	-2.18686	-2.18686	-2.18686	-2.18686		Intercept	-2.28381	0	65535	#NUM!	-2.28381	-2.28381	-2.28381	-2.28381		Intercept	-0.883241	0	65535	#NUM!	-0.883241	-0.883241	-0.883241	-0.883241
5NAP	DZ7	11.12	1.0461	19.6059	12.7636	2.95285	2.98905	3.57705			X Variable 1	18.0158	0	65535	#NUM!	18.0158	18.0158	18.0158	18.0158		X Variable 1	18.5734	0	65535	#NUM!	18.5734	18.5734	18.5734	18.5734		X Variable 1	15.1422	0	65535	#NUM!	15.1422	15.1422	15.1422	15.1422
1H23	E12	4.5	0.653213	220.404	138.56	34.8117	19.3347	41.1867			X Variable 2	-18.2079	0	65535	#NUM!	-18.2079	-18.2079	-18.2079	-18.2079		X Variable 2	-18.7819	0	65535	#NUM!	-18.7819	-18.7819	-18.7819	-18.7819		X Variable 2	-15.2931	0	65535	#NUM!	-15.2931	-15.2931	-15.2931	-15.2931
1H22	E10	0.8	-0.09691	243.558	154.083	38.869	23.2519	44.3669			X Variable 3	-25.7276	0	65535	#NUM!	-25.7276	-25.7276	-25.7276	-25.7276		X Variable 3	-26.5034	0	65535	#NUM!	-26.5034	-26.5034	-26.5034	-26.5034		X Variable 3	-21.1844	0	65535	#NUM!	-21.1844	-21.1844	-21.1844	-21.1844
											X Variable 4	4.63794	0	65535	#NUM!	4.63794	4.63794	4.63794	4.63794		X Variable 4	4.80468	0	65535	#NUM!	4.80468	4.80468	4.80468	4.80468		X Variable 4	3.38653	0	65535	#NUM!	3.38653	3.38653	3.38653	3.38653
											X Variable 5	-15.5098	0	65535	#NUM!	-15.5098	-15.5098	-15.5098	-15.5098		X Variable 5	-15.9899	0	65535	#NUM!	-15.9899	-15.9899	-15.9899	-15.9899		X Variable 5	-13.2288	0	65535	#NUM!	-13.2288	-13.2288	-13.2288	-13.2288
Cross-Validation
	Ligand	Prediction Error	Calc. Log(KI)	Binding Energy (kcal/mol)	Eelstat (kcal/mol)	Eexch (kcal/mol)	Ect (kcal/mol)	Edisp (kcal/mol)
1	NHG	-0.421182	2.658	81.767	50.8997	13.5644	8.02527	14.7842			RESIDUAL OUTPUT										RESIDUAL OUTPUT										RESIDUAL OUTPUT
2	DZ0	-0.206593	1.2685	49.0146	28.0125	8.19218	4.6387	11.6106
3	CP0	0.373042	1.78802	201.247	112.476	36.4972	17.648	46.2249			Observation	Predicted Y	Residuals								Observation	Predicted Y	Residuals								Observation	Predicted Y	Residuals
4	DZ7	0.178395	1.2245	19.6059	12.7636	2.95285	2.98905	3.57705			1	3.07918	-7.39409e-13								1	3.07918	-7.6783e-13								1	3.07918	-3.13083e-13
5	E12	0.281749	0.934962	220.404	138.56	34.8117	19.3347	41.1867			2	1.47509	-5.16032e-13								2	1.47509	-8.9706e-14								2	1.47509	-6.29718e-13
6	E10	-0.301335	-0.398245	243.558	154.083	38.869	23.2519	44.3669			3	1.41497	-6.36158e-13								3	1.41497	-6.77236e-14								3	1.41497	-1.8141e-13
7	HUX	1.24317	0.357108	147.44	74.5421	28.4875	10.764	39.6333			4	1.0461	-6.51923e-13								4	1.0461	-4.24549e-13								4	1.0461	-4.24549e-13
											5	-0.09691	-3.69635e-13								5	0.653213	-4.26548e-13								5	0.653213	-1.99174e-13
				no HUX							6	-0.886057	-5.50782e-13								6	-0.886057	-5.50782e-13								6	-0.886057	-9.60343e-14
	PRESS	2.1067		PRESS	0.561245
	TSS	9.58959		TSS	6.19979
	Q^2LOO	0.780314		Q^2LOO	0.909474		So this model clearly does have predective value!
	log(KI)	Mean Dev.
NHG	3.07918	2.1241
DZ0	1.47509	0.520005
CP0	1.41497	0.459888
DZ7	1.0461	0.0910198
E12	0.653213	-0.301872
E10	-0.09691	-1.052
HUX	-0.886057	-1.84114

## Sheet: Backward+Forward Selection
																						Backward Selection
											M3 (from "MLR Models – Ki Values")											B1											B2
PDB ID	Ligand	exp. KI (nM)	log(KI)	Binding Energy (kcal/mol)	Eelstat (kcal/mol)	Eexch (kcal/mol)	Ect (kcal/mol)	Edisp (kcal/mol)			SUMMARY OUTPUT											SUMMARY OUTPUT											SUMMARY OUTPUT
3ZV7	NHG	1200	3.07918	81.767	50.8997	13.5644	8.02527	14.7842
5NAU	DZ0	29.86	1.47509	49.0146	28.0125	8.19218	4.6387	11.6106			Regression Statistics											Regression Statistics											Regression Statistics
1U65	CP0	26	1.41497	201.247	112.476	36.4972	17.648	46.2249			Multiple R	0.999439										Multiple R	0.846396										Multiple R	0.81275
5NAP	DZ7	11.12	1.0461	19.6059	12.7636	2.95285	2.98905	3.57705			R Square	0.998878										R Square	0.716386										R Square	0.660562
1H23	E12	4.5	0.653213	220.404	138.56	34.8117	19.3347	41.1867			Adjusted R Square	0.993271										Adjusted R Square	0.149158										Adjusted R Square	0.321124
1H22	E10	0.8	-0.09691	243.558	154.083	38.869	23.2519	44.3669			Standard Error	0.103706										Standard Error	1.16614										Standard Error	1.04165
1E66	HUX	0.13	-0.886057	147.44	74.5421	28.4875	10.764	39.6333			Observations	7										Observations	7										Observations	7
											ANOVA											ANOVA											ANOVA
Backward Selection												df	SS	MS	F	Significance F							df	SS	MS	F	Significance F							df	SS	MS	F	Significance F
											Regression	5	9.57884	1.91577	178.13	0.0568209						Regression	4	6.86985	1.71746	1.26296	0.486791						Regression	3	6.33452	2.11151	1.94604	0.299136
B1											Residual	1	0.0107549	0.0107549				0.00112152				Residual	2	2.71974	1.35987				0.283614				Residual	3	3.25507	1.08502
											Total	6	9.58959									Total	6	9.58959									Total	6	9.58959
PDB ID	Ligand	exp. KI (nM)	log(KI)	Binding Energy (kcal/mol)	Eelstat (kcal/mol)	Eexch (kcal/mol)	Edisp (kcal/mol)
3ZV7	NHG	1200	3.07918	81.767	50.8997	13.5644	14.7842					Coefficients	Standard Error	t Stat	P-value	Lower 95%	Upper 95%	Lower 95.0%	Upper 95.0%				Coefficients	Standard Error	t Stat	P-value	Lower 95%	Upper 95%	Lower 95.0%	Upper 95.0%				Coefficients	Standard Error	t Stat	P-value	Lower 95%	Upper 95%	Lower 95.0%	Upper 95.0%
5NAU	DZ0	29.86	1.47509	49.0146	28.0125	8.19218	11.6106				Intercept	-2.07287	0.28766	-7.20598	0.0877854	-5.72794	1.5822	-5.72794	1.5822			Intercept	2.31211	0.900368	2.56796	0.124048	-1.56186	6.18608	-1.56186	6.18608			Intercept	2.30066	0.804084	2.86121	0.0645128	-0.258299	4.85961	-0.258299	4.85961
1U65	CP0	26	1.41497	201.247	112.476	36.4972	46.2249				X Variable 1	17.3785	0.956262	18.1733	0.0349952	5.22799	29.5289	5.22799	29.5289			X Variable 1	2.82731	3.05536	0.925362	0.452467	-10.3188	15.9734	-10.3188	15.9734			X Variable 1	0.950584	0.556522	1.70808	0.186157	-0.820519	2.72169	-0.820519	2.72169
5NAP	DZ7	11.12	1.0461	19.6059	12.7636	2.95285	3.57705				X Variable 2	-17.5825	0.964236	-18.2347	0.0348777	-29.8343	-5.33074	-29.8343	-5.33074			X Variable 2	-2.88549	3.02152	-0.95498	0.440372	-15.886	10.1151	-15.886	10.1151			X Variable 2	-1.03971	0.615779	-1.68846	0.189907	-2.9994	0.919968	-2.9994	0.919968
1H23	E12	4.5	0.653213	220.404	138.56	34.8117	41.1867				X Variable 3	-24.7482	1.44583	-17.117	0.0371501	-43.1192	-6.3772	-43.1192	-6.3772			X Variable 3	-2.50341	3.98997	-0.627425	0.594463	-19.6709	14.6641	-19.6709	14.6641			X Variable 3	-1.64283	0.92273	-1.7804	0.173049	-4.57937	1.29371	-4.57937	1.29371
1H22	E10	0.8	-0.09691	243.558	154.083	38.869	44.3669				X Variable 4	4.55077	0.286737	15.8709	0.0400595	0.907425	8.19411	0.907425	8.19411			X Variable 4	-3.35042	2.91104	-1.15093	0.368785	-15.8756	9.17479	-15.8756	9.17479
1E66	HUX	0.13	-0.886057	147.44	74.5421	28.4875	39.6333				X Variable 5	-14.9984	0.778242	-19.2721	0.0330036	-24.8869	-5.10988	-24.8869	-5.10988																		Variable significance is comparable; performance is quite limited
																										Eexh is next to be eliminated
															P < 0.05 for all variables											But… Accuracy already harmed							RESIDUAL OUTPUT
B2															Still. Ect=Pmax, Edisp=Pmin							RESIDUAL OUTPUT
											RESIDUAL OUTPUT																						Observation	Predicted Y	Residuals
PDB ID	Ligand	exp. KI (nM)	log(KI)	Binding Energy (kcal/mol)	Eelstat (kcal/mol)	Edisp (kcal/mol)																Observation	Predicted Y	Residuals									1	2.81806	0.261122
3ZV7	NHG	1200	3.07918	81.767	50.8997	14.7842					Observation	Predicted Y	Residuals									1	3.13179	-0.0526061									2	0.694011	0.781079
5NAU	DZ0	29.86	1.47509	49.0146	28.0125	11.6106					1	3.05365	0.025535									2	0.653206	0.821884									3	0.720211	0.694762
1U65	CP0	26	1.41497	201.247	112.476	46.2249					2	1.42303	0.0520584									3	0.510452	0.904521									4	1.79077	-0.744669
5NAP	DZ7	11.12	1.0461	19.6059	12.7636	3.57705					3	1.4438	-0.0288303									4	1.53813	-0.492025									5	0.0872991	0.565913
1H23	E12	4.5	0.653213	220.404	138.56	41.1867					4	1.10639	-0.0602871									5	0.507195	0.146017									6	0.733756	-0.830666
1H22	E10	0.8	-0.09691	243.558	154.083	44.3669					5	0.691384	-0.0381718									6	0.368994	-0.465904									7	-0.158515	-0.727541
1E66	HUX	0.13	-0.886057	147.44	74.5421	39.6333					6	-0.132601	0.0356908									7	-0.0241694	-0.861887
											7	-0.900062	0.0140049
Forward Selection																						Forward Selection
F1																						F1											F2
								Note that B1=F4, B2=F3, and so on…
PDB ID	Ligand	exp. KI (nM)	log(KI)	Edisp (kcal/mol)				The conclusion is: there is no way of reducing the number of fitted variables without forcing a decent compromise on accuracy														SUMMARY OUTPUT											SUMMARY OUTPUT
3ZV7	NHG	1200	3.07918	14.7842
5NAU	DZ0	29.86	1.47509	11.6106																		Regression Statistics											Regression Statistics
1U65	CP0	26	1.41497	46.2249																		Multiple R	0.534927										Multiple R	0.574852
5NAP	DZ7	11.12	1.0461	3.57705																		R Square	0.286147										R Square	0.330454
1H23	E12	4.5	0.653213	41.1867																		Adjusted R Square	0.143376										Adjusted R Square	-0.00431828
1H22	E10	0.8	-0.09691	44.3669																		Standard Error	1.17009										Standard Error	1.26695
1E66	HUX	0.13	-0.886057	39.6333																		Observations	7										Observations	7
																						ANOVA											ANOVA
F2																							df	SS	MS	F	Significance F							df	SS	MS	F	Significance F
																						Regression	1	2.74403	2.74403	2.00424	0.216023						Regression	2	3.16892	1.58446	0.987101	0.448291
PDB ID	Ligand	exp. KI (nM)	log(KI)	Edisp (kcal/mol)	Eelstat (kcal/mol)																	Residual	5	6.84556	1.36911								Residual	4	6.42067	1.60517
3ZV7	NHG	1200	3.07918	14.7842	50.8997																	Total	6	9.58959									Total	6	9.58959
5NAU	DZ0	29.86	1.47509	11.6106	28.0125
1U65	CP0	26	1.41497	46.2249	112.476																		Coefficients	Standard Error	t Stat	P-value	Lower 95%	Upper 95%	Lower 95.0%	Upper 95.0%				Coefficients	Standard Error	t Stat	P-value	Lower 95%	Upper 95%	Lower 95.0%	Upper 95.0%
5NAP	DZ7	11.12	1.0461	3.57705	12.7636																	Intercept	2.03571	0.882175	2.30761	0.0691131	-0.231988	4.30342	-0.231988	4.30342			Intercept	2.01262	0.956257	2.10468	0.103107	-0.642379	4.66761	-0.642379	4.66761
1H23	E12	4.5	0.653213	41.1867	138.56																	X Variable 1	-0.0375622	0.0265324	-1.41571	0.216023	-0.105766	0.0306414	-0.105766	0.0306414			X Variable 1	-0.0696875	0.0687327	-1.01389	0.367978	-0.26052	0.121145	-0.26052	0.121145
1H22	E10	0.8	-0.09691	44.3669	154.083																												X Variable 2	0.0116065	0.022559	0.514494	0.634029	-0.0510275	0.0742404	-0.0510275	0.0742404
1E66	HUX	0.13	-0.886057	39.6333	74.5421
																						RESIDUAL OUTPUT
																																	RESIDUAL OUTPUT
																						Observation	Predicted Y	Residuals
																						1	1.48039	1.59879									Observation	Predicted Y	Residuals
																						2	1.59959	-0.124505									1	1.57311	1.50607
																						3	0.299407	1.11557									2	1.52863	-0.0535366
																						4	1.90135	-0.855248									3	0.0967707	1.3182
																						5	0.488653	0.164559									4	1.91148	-0.865376
																						6	0.369197	-0.466107									5	0.750616	-0.0974036
																						7	0.547001	-1.43306									6	0.709154	-0.806064
																																	7	0.115838	-1.00189

## Sheet: UFF Interaction Energies
Complex				MonomerA				MonomerB				Interaction Energy (kcal/mol)			Conversion	627.509			GNT included																no GNT
1E66_HUX_plusH.log-	Coulomb	0		1E66_HUX_plusH.log-	Coulomb	0		1E66_HUX_plusH.log-	Coulomb	0		0			PDB ID	Ligand	exp. KI (nM)	log(KI)	Vanderwaals		SUMMARY OUTPUT										PDB ID	Ligand	exp. KI (nM)	log(KI)	Vanderwaals		SUMMARY OUTPUT			Reducing the number of observations leads to inferior performance!
1E66_HUX_plusH.log-	Vanderwaals	0.0914289		1E66_HUX_plusH.log-	Vanderwaals	0.0801181		1E66_HUX_plusH.log-	Vanderwaals	0.0571763		-0.0458656			3ZV7	NHG	1200	3.07918	-0.0119507												3ZV7	NHG	1200	3.07918	-0.0119507
1E66_HUX_plusH.log-	Stretching	0.194483		1E66_HUX_plusH.log-	Stretching	0.118731		1E66_HUX_plusH.log-	Stretching	0.0757522		1e-09			1W6R	GNT	190	2.27875	-0.0140523		Regression Statistics										5NAU	DZ0	29.86	1.47509	-0.0176502		Regression Statistics
1E66_HUX_plusH.log-	Bending	0.294719		1E66_HUX_plusH.log-	Bending	0.240762		1E66_HUX_plusH.log-	Bending	0.0539578		0			5NAU	DZ0	29.86	1.47509	-0.0176502		Multiple R	0.226985									1U65	CP0	26	1.41497	0.0244475		Multiple R	0.166252
1E66_HUX_plusH.log-	Torsion	0.0226614		1E66_HUX_plusH.log-	Torsion	0.0175748		1E66_HUX_plusH.log-	Torsion	0.00508665		0			1U65	CP0	26	1.41497	0.0244475		R Square	0.0515224									5NAP	DZ7	11.12	1.0461	-0.00427477		R Square	0.0276397
1E66_HUX_plusH.log-	Out-of-plane	4.836e-05		1E66_HUX_plusH.log-	Out-of-plane	3.529e-05		1E66_HUX_plusH.log-	Out-of-plane	1.307e-05		0			5NAP	DZ7	11.12	1.0461	-0.00427477		Adjusted R Square	-0.106557									1H23	E12	4.5	0.653213	0.0416867		Adjusted R Square	-0.166832
1E66_HUX_plusH.log-	Energy=	0.603341		1E66_HUX_plusH.log-	Energy=	0.45722		1E66_HUX_plusH.log-	Energy=	0.191986		-0.0458656			1H23	E12	4.5	0.653213	0.0416867		Standard Error	1.326									1H22	E10	0.8	-0.09691	0.10531		Standard Error	1.36562
--				--											1H22	E10	0.8	-0.09691	0.10531		Observations	8									1E66	HUX	0.13	-0.886057	-0.0458656		Observations	7
															1E66	HUX	0.13	-0.886057	-0.0458656
1H22_E10_plusH.log-	Coulomb	0		1H22_E10_plusH.log-	Coulomb	0		1H22_E10_plusH.log-	Coulomb	0		0									ANOVA																ANOVA
1H22_E10_plusH.log-	Vanderwaals	0.538107		1H22_E10_plusH.log-	Vanderwaals	0.250435		1H22_E10_plusH.log-	Vanderwaals	0.182362		0.10531										df	SS	MS	F	Significance F												df	SS	MS	F	Significance F
1H22_E10_plusH.log-	Stretching	0.289422		1H22_E10_plusH.log-	Stretching	0.204183		1H22_E10_plusH.log-	Stretching	0.0852388		0									Regression	1	0.573067	0.573067	0.325927	0.588795											Regression	1	0.265053	0.265053	0.142127	0.721646
1H22_E10_plusH.log-	Bending	0.561527		1H22_E10_plusH.log-	Bending	0.319654		1H22_E10_plusH.log-	Bending	0.241874		0									Residual	6	10.5496	1.75827													Residual	5	9.32454	1.86491
1H22_E10_plusH.log-	Torsion	0.122755		1H22_E10_plusH.log-	Torsion	0.0595501		1H22_E10_plusH.log-	Torsion	0.0632052		-1e-09			All interaction enegies corresponds, in fact,						Total	7	11.1227														Total	6	9.58959
1H22_E10_plusH.log-	Out-of-plane	0.000452416		1H22_E10_plusH.log-	Out-of-plane	0.000175698		1H22_E10_plusH.log-	Out-of-plane	0.000276718		0			to the differences in Vanderwaals contributions!
1H22_E10_plusH.log-	Energy=	1.51226		1H22_E10_plusH.log-	Energy=	0.833998		1H22_E10_plusH.log-	Energy=	0.572956		0.10531										Coefficients	Standard Error	t Stat	P-value	Lower 95%	Upper 95%	Lower 95.0%	Upper 95.0%									Coefficients	Standard Error	t Stat	P-value	Lower 95%	Upper 95%	Lower 95.0%	Upper 95.0%
--				--				--													Intercept	1.17967	0.480113	2.45706	0.0493158	0.00487234	2.35446	0.00487234	2.35446								Intercept	1.01052	0.536694	1.88287	0.11844	-0.369092	2.39014	-0.369092	2.39014
																					X Variable 1	-6.09114	10.6694	-0.5709	0.588795	-32.1981	20.0158	-32.1981	20.0158								X Variable 1	-4.23181	11.2251	-0.376997	0.721646	-33.0868	24.6231	-33.0868	24.6231
1H23_E12_plusH.log-	Coulomb	0		1H23_E12_plusH.log-	Coulomb	0		1H23_E12_plusH.log-	Coulomb	0		0
1H23_E12_plusH.log-	Vanderwaals	0.583486		1H23_E12_plusH.log-	Vanderwaals	0.239719		1H23_E12_plusH.log-	Vanderwaals	0.30208		0.0416867
1H23_E12_plusH.log-	Stretching	0.260204		1H23_E12_plusH.log-	Stretching	0.172855		1H23_E12_plusH.log-	Stretching	0.087349		0
1H23_E12_plusH.log-	Bending	1.02482		1H23_E12_plusH.log-	Bending	0.211294		1H23_E12_plusH.log-	Bending	0.813527		-1e-09									RESIDUAL OUTPUT																RESIDUAL OUTPUT
1H23_E12_plusH.log-	Torsion	0.113528		1H23_E12_plusH.log-	Torsion	0.0589747		1H23_E12_plusH.log-	Torsion	0.054553		0
1H23_E12_plusH.log-	Out-of-plane	0.000695163		1H23_E12_plusH.log-	Out-of-plane	0.000445508		1H23_E12_plusH.log-	Out-of-plane	0.000249655		0									Observation	Predicted Y	Residuals														Observation	Predicted Y	Residuals
1H23_E12_plusH.log-	Energy=	1.98273		1H23_E12_plusH.log-	Energy=	0.683288		1H23_E12_plusH.log-	Energy=	1.25776		0.0416867									1	1.25246	1.82672														1	1.0611	2.01808
--				--				--													2	1.26526	1.01349														2	1.08522	0.389874
																					3	1.28718	0.187914														3	0.907067	0.507907
1U65_CP0_plusH.log-	Coulomb	0		1U65_CP0_plusH.log-	Coulomb	0		1U65_CP0_plusH.log-	Coulomb	0		0									4	1.03075	0.38422														4	1.02861	0.017491
1U65_CP0_plusH.log-	Vanderwaals	0.441504		1U65_CP0_plusH.log-	Vanderwaals	0.305533		1U65_CP0_plusH.log-	Vanderwaals	0.111523		0.0244475									5	1.2057	-0.1596														5	0.834113	-0.180901
1U65_CP0_plusH.log-	Stretching	0.322395		1U65_CP0_plusH.log-	Stretching	0.154554		1U65_CP0_plusH.log-	Stretching	0.167841		1e-09									6	0.925747	-0.272534														6	0.56487	-0.66178
1U65_CP0_plusH.log-	Bending	0.407139		1U65_CP0_plusH.log-	Bending	0.157305		1U65_CP0_plusH.log-	Bending	0.249835		-1e-09									7	0.538207	-0.635117														7	1.20462	-2.09067
1U65_CP0_plusH.log-	Torsion	0.0728135		1U65_CP0_plusH.log-	Torsion	0.0315572		1U65_CP0_plusH.log-	Torsion	0.0412563		0									8	1.45904	-2.3451
1U65_CP0_plusH.log-	Out-of-plane	0.000102476		1U65_CP0_plusH.log-	Out-of-plane	9.4907e-05		1U65_CP0_plusH.log-	Out-of-plane	7.568e-06		1e-09
1U65_CP0_plusH.log-	Energy=	1.24395		1U65_CP0_plusH.log-	Energy=	0.649044		1U65_CP0_plusH.log-	Energy=	0.570463		0.0244475
--				--				--
1W6R_GNT_plusH.log-	Coulomb	0		1W6R_GNT_plusH.log-	Coulomb	0		1W6R_GNT_plusH.log-	Coulomb	0		0
1W6R_GNT_plusH.log-	Vanderwaals	0.172704		1W6R_GNT_plusH.log-	Vanderwaals	0.121773		1W6R_GNT_plusH.log-	Vanderwaals	0.0649827		-0.0140523
1W6R_GNT_plusH.log-	Stretching	0.198216		1W6R_GNT_plusH.log-	Stretching	0.142296		1W6R_GNT_plusH.log-	Stretching	0.0559203		0
1W6R_GNT_plusH.log-	Bending	0.2633		1W6R_GNT_plusH.log-	Bending	0.11647		1W6R_GNT_plusH.log-	Bending	0.146829		0
1W6R_GNT_plusH.log-	Torsion	0.0393305		1W6R_GNT_plusH.log-	Torsion	0.0263512		1W6R_GNT_plusH.log-	Torsion	0.0129793		-1e-09
1W6R_GNT_plusH.log-	Out-of-plane	0.000215231		1W6R_GNT_plusH.log-	Out-of-plane	0.000184851		1W6R_GNT_plusH.log-	Out-of-plane	3.038e-05		0
1W6R_GNT_plusH.log-	Energy=	0.673765		1W6R_GNT_plusH.log-	Energy=	0.407076		1W6R_GNT_plusH.log-	Energy=	0.280742		-0.0140523
--				--				--
3ZV7_NHG_plusH.log-	Coulomb	0		3ZV7_NHG_plusH.log-	Coulomb	0		3ZV7_NHG_plusH.log-	Coulomb	0		0
3ZV7_NHG_plusH.log-	Vanderwaals	0.0459019		3ZV7_NHG_plusH.log-	Vanderwaals	0.034787		3ZV7_NHG_plusH.log-	Vanderwaals	0.0230655		-0.0119507
3ZV7_NHG_plusH.log-	Stretching	0.0758196		3ZV7_NHG_plusH.log-	Stretching	0.0510623		3ZV7_NHG_plusH.log-	Stretching	0.0247573		0
3ZV7_NHG_plusH.log-	Bending	0.202739		3ZV7_NHG_plusH.log-	Bending	0.140838		3ZV7_NHG_plusH.log-	Bending	0.0619012		0
3ZV7_NHG_plusH.log-	Torsion	0.0134325		3ZV7_NHG_plusH.log-	Torsion	0.00678705		3ZV7_NHG_plusH.log-	Torsion	0.00664546		0
3ZV7_NHG_plusH.log-	Out-of-plane	6.6784e-05		3ZV7_NHG_plusH.log-	Out-of-plane	2.572e-05		3ZV7_NHG_plusH.log-	Out-of-plane	4.1064e-05		0
3ZV7_NHG_plusH.log-	Energy=	0.33796		3ZV7_NHG_plusH.log-	Energy=	0.2335		3ZV7_NHG_plusH.log-	Energy=	0.116411		-0.0119507
--				--				--
5NAP_DZ7_plusH.log-	Coulomb	0		5NAP_DZ7_plusH.log-	Coulomb	0		5NAP_DZ7_plusH.log-	Coulomb	0		0
5NAP_DZ7_plusH.log-	Vanderwaals	0.144732		5NAP_DZ7_plusH.log-	Vanderwaals	0.0442846		5NAP_DZ7_plusH.log-	Vanderwaals	0.104722		-0.00427477
5NAP_DZ7_plusH.log-	Stretching	0.103926		5NAP_DZ7_plusH.log-	Stretching	0.0503297		5NAP_DZ7_plusH.log-	Stretching	0.053596		0
5NAP_DZ7_plusH.log-	Bending	0.209912		5NAP_DZ7_plusH.log-	Bending	0.0222235		5NAP_DZ7_plusH.log-	Bending	0.187688		1e-09
5NAP_DZ7_plusH.log-	Torsion	0.0364239		5NAP_DZ7_plusH.log-	Torsion	0.00724208		5NAP_DZ7_plusH.log-	Torsion	0.0291818		0
5NAP_DZ7_plusH.log-	Out-of-plane	6.8498e-05		5NAP_DZ7_plusH.log-	Out-of-plane	1.8675e-05		5NAP_DZ7_plusH.log-	Out-of-plane	4.9823e-05		0
5NAP_DZ7_plusH.log-	Energy=	0.495062		5NAP_DZ7_plusH.log-	Energy=	0.124099		5NAP_DZ7_plusH.log-	Energy=	0.375238		-0.00427477
--				--				--
5NAU_DZ0_plusH.log-	Coulomb	0		5NAU_DZ0_plusH.log-	Coulomb	0		5NAU_DZ0_plusH.log-	Coulomb	0		0
5NAU_DZ0_plusH.log-	Vanderwaals	0.21197		5NAU_DZ0_plusH.log-	Vanderwaals	0.0664734		5NAU_DZ0_plusH.log-	Vanderwaals	0.163147		-0.0176502
5NAU_DZ0_plusH.log-	Stretching	0.0986515		5NAU_DZ0_plusH.log-	Stretching	0.0622618		5NAU_DZ0_plusH.log-	Stretching	0.0363897		0
5NAU_DZ0_plusH.log-	Bending	0.248349		5NAU_DZ0_plusH.log-	Bending	0.0901037		5NAU_DZ0_plusH.log-	Bending	0.158246		0
5NAU_DZ0_plusH.log-	Torsion	0.0366449		5NAU_DZ0_plusH.log-	Torsion	0.0109863		5NAU_DZ0_plusH.log-	Torsion	0.0256585		0
5NAU_DZ0_plusH.log-	Out-of-plane	0.000164853		5NAU_DZ0_plusH.log-	Out-of-plane	0.000158461		5NAU_DZ0_plusH.log-	Out-of-plane	6.392e-06		0
5NAU_DZ0_plusH.log-	Energy=	0.595781		5NAU_DZ0_plusH.log-	Energy=	0.229984		5NAU_DZ0_plusH.log-	Energy=	0.383447		-0.0176502

[truncated: 5 more sheets: UFF Total Energies, A1, A2, A3, Sheet1]
